# Supplementary material for: Comprehensive analysis of dynamic gene expression and investigation of the roles of hydrogen peroxide during adventitious rooting in poplar
Source: BMC Plant Biol. 2019 Mar 12;19:99. doi: 10.1186/s12870-019-1700-7 (PMC6416884; doi:10.1186/s12870-019-1700-7)
Supplement: Supplementary file 1 — Table S2. Genes differentially expressed during poplar AR formation. The numbers indicate FPKM values. (XLSX 507 kb) [file 12870_2019_1700_MOESM1_ESM.xlsx]

## Sheet: Table S2
Table S2.Genes differentially expressed during poplar AR formation
Gene	DAE0	DAE2	DAE4	DAE6	DAE8	Cluster
Potri.001G000700	9.89493	22.89	28.0551	17.4311	26.7922	5
Potri.001G001100	0.500997	6.52151	16.0877	11.1077	1.22991	2
Potri.001G001300	24.2472	44.7412	56.6405	33.6119	40.8652	4
Potri.001G001600	15.7524	83.2292	94.6822	57.9791	58.9872	7
Potri.001G002000	201.902	180.174	160.1	156.023	392.439	3
Potri.001G002500	40.3326	103.256	114.029	80.4951	92.8257	7
Potri.001G003100	2.95557	11.6094	13.0259	11.0189	19.1771	5
Potri.001G003200	3.33037	3.89829	6.46729	4.03245	17.9361	1
Potri.001G003800	33.0812	37.3113	77.9191	51.1841	88.0555	1
Potri.001G004100	93.7367	43.5056	79.9717	64.1875	100.554	3
Potri.001G004500	37.8493	88.2745	99.541	72.0943	63.6304	7
Potri.001G004800	7.32618	13.269	15.069	11.2621	18.3243	5
Potri.001G005000	3.88866	11.9558	15.3292	6.36449	10.812	4
Potri.001G005200	0	41.2777	11.6471	5.48712	2.96071	11
Potri.001G005900	5.94004	17.2213	9.94313	11.6258	31.2812	1
Potri.001G006300	4.50075	12.7384	10.2265	6.66639	9.33009	11
Potri.001G006400	41.4332	49.9787	70.8139	34.8239	45.0096	4
Potri.001G006700	2.94125	30.0628	28.2829	24.038	21.6633	7
Potri.001G007000	1.43971	13.5085	10.0796	17.7437	9.82571	6
Potri.001G007500	0	7.43273	7.53534	3.33982	10.3452	5
Potri.001G008400	17.6455	37.5155	48.0545	54.6987	71.478	1
Potri.001G008500	9.58933	21.4198	60.5711	44.8133	49.2799	4
Potri.001G008900	0.198559	11.449	4.87144	4.42411	2.17215	11
Potri.001G009100	7.13825	16.2072	28.2526	19.6926	14.9874	4
Potri.001G009600	1.68487	7.57466	12.9871	8.74172	3.8707	2
Potri.001G009800	6.09605	26.0834	15.8624	20.3343	44.8607	1
Potri.001G010500	9.4992	22.3021	20.1562	16.2249	18.9369	5
Potri.001G010600	3.61779	5.9913	10.6722	1.64086	6.09559	4
Potri.001G010800	1.48044	6.85475	8.50754	5.00714	11.7601	5
Potri.001G011000	3.40837	31.6701	42.0588	32.1837	19.8695	7
Potri.001G011200	0.362675	9.14259	21.7891	16.0495	10.859	4
Potri.001G011300	0.0288607	4.13895	10.5712	8.63692	10.3191	5
Potri.001G011800	6.03774	7.82385	8.88665	11.2933	15.782	1
Potri.001G012000	7.56855	4.97072	1.924	10.3166	12.9611	1
Potri.001G012800	4.6776	9.90474	14.6694	11.7549	10.9328	4
Potri.001G013000	0.560786	26.754	22.2223	31.0751	10.3504	6
Potri.001G013200	14.5287	20.9286	33.9496	22.1106	27.5634	4
Potri.001G013300	5.3435	12.2229	18.3969	10.9566	10.3321	4
Potri.001G013500	11.6328	24.0863	42.8711	25.7809	23.2315	4
Potri.001G013700	7.90275	11.5539	20.4309	13.3394	17.2168	4
Potri.001G013800	7.82422	14.4807	13.2333	10.5689	18.712	5
Potri.001G013900	10.4401	20.9753	23.992	18.0173	26.6348	5
Potri.001G015100	2.1719	4.58959	6.13999	13.2995	2.35705	6
Potri.001G016200	2.31451	8.59162	10.6388	4.9614	6.45925	4
Potri.001G016700	10.7245	17.1086	28.2392	27.4455	6.43054	2
Potri.001G016900	14.5605	30.295	69.7374	43.5561	16.8527	2
Potri.001G017000	126.561	17.2546	16.6068	11.7828	47.6561	8
Potri.001G017300	5.29405	10.9659	8.15709	8.62959	16.2838	1
Potri.001G017500	4.70884	16.7113	36.728	36.9488	5.92192	2
Potri.001G018100	2.14203	11.9964	17.4346	9.01597	12.3439	4
Potri.001G018200	30.3263	36.4061	43.2585	47.7966	73.6472	1
Potri.001G018300	6.90297	17.6458	12.0889	26.4169	30.5493	1
Potri.001G018500	23.6408	59.0768	64.099	35.4503	44.2517	7
Potri.001G018600	30.2858	86.3103	78.9623	51.4697	86.282	5
Potri.001G019400	2.18252	21.0043	51.6916	16.7632	12.8558	4
Potri.001G019600	7.51	13.7139	15.0889	12.0564	15.1728	5
Potri.001G019700	27.4966	4333.69	2017.18	1652.26	475.801	11
Potri.001G019900	0.666692	339.305	306.254	4.87569	2.43036	7
Potri.001G020000	1.17868	319.178	244.067	133.233	57.8016	7
Potri.001G020100	0.361775	71.6397	58.4287	0.656418	0.424678	7
Potri.001G020300	28.4729	24.2231	35.2539	29.2925	58.78	3
Potri.001G020700	5.10903	15.0701	14.0221	11.2951	13.0624	5
Potri.001G020800	14.0531	5.85878	9.35946	5.52562	6.97102	8
Potri.001G022500	4.62209	8.96355	8.97267	6.5941	13.2046	5
Potri.001G022700	9.83916	19.485	24.2552	18.8616	36.1606	1
Potri.001G023000	3.8154	10.0691	13.8847	11.5558	15.0734	5
Potri.001G023100	35.4954	112.854	114.673	61.315	79.4141	7
Potri.001G023500	2.813	16.9608	12.7282	11.2053	11.7255	5
Potri.001G024100	10.6238	30.8422	21.0595	32.3801	31.4204	5
Potri.001G024300	7.02146	10.3741	12.742	16.0977	12.2728	6
Potri.001G024500	2.87116	11.2761	23.7308	14.4581	10.3891	4
Potri.001G024900	3.45449	6.08328	9.47745	4.38648	15.1536	1
Potri.001G025200	5.34714	6.21154	13.0325	8.47045	10.4175	4
Potri.001G025300	28.8623	82.0133	156.748	95.3443	60.5912	4
Potri.001G026100	8.62048	17.0174	18.1205	13.9482	19.8456	5
Potri.001G026200	18.1648	3.34634	4.69914	1.87311	5.5941	8
Potri.001G026300	11.1316	18.6082	23.2697	17.7738	27.6251	5
Potri.001G027100	6.23027	2.32823	1.3269	4.70813	13.0064	3
Potri.001G027400	10.2646	17.0763	12.4543	16.4988	32.0248	1
Potri.001G027700	6.80425	8.15731	16.0937	8.25048	9.81045	4
Potri.001G028000	27.1244	30.715	58.2443	27.6676	50.6103	4
Potri.001G028200	132.419	58.9219	201.405	119.026	80.846	4
Potri.001G028300	6.98361	13.2786	12.8547	13.6115	15.2686	5
Potri.001G028400	20.5584	7.20062	13.131	15.1892	34.4122	3
Potri.001G028500	8.65941	12.9499	19.5823	15.857	17.128	4
Potri.001G029600	6.43606	9.99695	10.5752	9.3549	13.4626	5
Potri.001G030200	3.7562	9.43145	14.6838	9.53812	9.19884	4
Potri.001G030700	4.25541	8.94408	12.6673	8.53082	8.47564	4
Potri.001G030900	21.6644	45.471	49.5327	43.8635	65.2626	5
Potri.001G031700	11.2708	24.6953	27.3603	18.9975	26.3117	5
Potri.001G032400	0.101839	5.05525	40.2618	1.56191	17.1698	4
Potri.001G032500	74.7712	2.59788	2.46535	4.90902	105.696	3
Potri.001G032900	49.1899	48.5044	54.7388	43.2758	87.005	3
Potri.001G033900	4.12687	8.67812	9.06651	6.65891	11.0344	5
Potri.001G034200	17.794	11.2872	24.1594	11.3453	27.834	3
Potri.001G034400	79.6259	139.839	218.469	148.151	109.975	4
Potri.001G034700	3.51999	6.80497	10.251	7.35668	7.419	4
Potri.001G035200	3.48945	14.0376	7.57944	12.3378	29.007	1
Potri.001G035700	3.83135	9.14874	11.3008	7.3939	10.3279	5
Potri.001G036300	12.2476	50.1146	51.6971	39.0139	48.231	5
Potri.001G036400	4.18003	12.0234	12.7757	8.96983	15.7849	5
Potri.001G036800	5.31547	9.99166	10.378	8.05974	10.7548	5
Potri.001G037000	5.35984	7.85371	16.4451	6.53312	10.4122	4
Potri.001G037200	7.52962	14.3323	14.916	10.8693	23.0329	1
Potri.001G037300	6.08176	7.82914	5.17126	6.72591	18.1698	1
Potri.001G038000	22.7711	33.0132	55.7641	35.636	38.065	4
Potri.001G040200	1.67891	3.77857	18.8932	5.58857	17.997	4
Potri.001G041300	2.36398	20.8524	73.0876	33.6302	55.9159	4
Potri.001G041700	5.21974	2.96761	8.10585	7.21828	17.4773	1
Potri.001G041800	16.6598	6.90972	6.61978	5.30169	6.67614	8
Potri.001G041900	19.5798	16.0273	12.91	5.34367	12.3967	12
Potri.001G042400	14.3259	7.41992	14.9834	2.81521	21.4892	3
Potri.001G042900	9.41296	14.0475	20.5411	18.0875	13.8365	2
Potri.001G043100	23.8065	166.645	93.3184	229.128	282.04	1
Potri.001G043300	3.39055	10.392	12.3199	7.15352	9.14444	4
Potri.001G044000	8.77907	13.7266	11.3428	11.1737	26.6802	1
Potri.001G044200	7.53313	11.3744	17.446	13.1718	6.87572	2
Potri.001G044300	2.78054	9.16407	4.95074	5.89085	19.0548	1
Potri.001G044500	61.5317	51.7997	52.5434	12.2907	97.4473	3
Potri.001G044900	14.4019	7.02719	9.00781	10.324	9.76981	9
Potri.001G045600	1.32931	4.63033	18.44	19.5572	23.7921	1
Potri.001G046400	0.954636	6.78111	19.6658	13.9288	15.4612	4
Potri.001G046600	64.6116	152.688	268.449	130.313	92.1945	4
Potri.001G047400	25.5096	49.2782	68.771	53.7424	52.7372	4
Potri.001G047500	3.35813	8.65704	13.4958	16.0207	33.5125	1
Potri.001G047600	3.51258	9.08036	13.6151	8.83946	6.59363	4
Potri.001G047900	14.1531	21.3184	28.2045	19.3508	33.8122	5
Potri.001G048100	6.79093	11.6593	21.0528	11.5484	16.9323	4
Potri.001G048200	1.64385	14.8367	15.8315	16.2921	10.0485	6
Potri.001G048900	2.16327	17.303	16.0271	9.21388	8.41855	7
Potri.001G049400	7.83599	16.9334	16.3239	12.0745	20.8301	5
Potri.001G049700	16.1136	2.60899	4.35614	4.27913	17.0682	3
Potri.001G050000	10.3287	20.8458	30.0421	17.2627	27.9877	4
Potri.001G050100	33.172	18.2741	35.5775	14.3957	36.8269	3
Potri.001G050400	13.268	37.1363	42.5247	27.1068	36.3567	5
Potri.001G050600	22.7177	22.1143	30.9813	19.4089	44.7676	3
Potri.001G050700	6.62609	14.091	13.1628	14.1059	22.815	1
Potri.001G051200	3.92858	17.2546	17.0305	12.0407	18.4646	5
Potri.001G051400	5.28359	12.9079	14.7627	6.81748	9.24396	4
Potri.001G051500	0.0499245	47.8527	48.738	20.1825	5.60852	7
Potri.001G051600	0.19055	74.3215	74.3588	36.4749	11.1748	7
Potri.001G051700	8.25118	15.9267	20.8318	19.9323	13.8151	2
Potri.001G051900	45.0989	179.444	224.657	132.643	156.209	4
Potri.001G052100	68.0499	158.653	192.773	140.105	146.664	4
Potri.001G052300	11.1707	2.58456	12.6422	7.20899	8.93346	10
Potri.001G052400	5.71774	27.9459	37.7031	22.4643	17.2312	4
Potri.001G053400	7.16153	7.59885	6.87846	7.41262	15.1564	1
Potri.001G053500	12.2462	12.0551	13.1387	9.01399	19.0703	3
Potri.001G053700	6.70798	26.4867	13.3485	15.1906	18.6502	11
Potri.001G054400	11.668	40.75	65.3115	43.2168	22.474	4
Potri.001G054500	46.6332	70.8941	96.3	62.4764	54.3487	4
Potri.001G054900	13.0764	34.6983	52.8613	27.7909	36.5447	4
Potri.001G055000	3.1545	3.33034	10.1055	3.54452	3.0253	4
Potri.001G055100	16.1579	0.082692	0.412778	0.589623	1.31849	8
Potri.001G055300	37.4838	96.3011	54.8566	77.0567	98.1265	5
Potri.001G055400	8.66334	68.6773	75.0979	32.2608	39.5774	7
Potri.001G056200	2.49678	9.693	9.00594	3.97115	10.21	5
Potri.001G056300	18.4744	19.4224	50.2753	25.5297	35.4722	4
Potri.001G056500	4.92959	10.4697	10.0728	7.31514	12.9945	5
Potri.001G056600	15.7936	17.5721	28.5504	5.80509	41.6918	3
Potri.001G056800	2.30041	9.23388	7.868	6.44727	16.1946	1
Potri.001G057100	7.69926	11.6798	18.0958	10.0627	15.9963	4
Potri.001G057200	4.57228	7.37773	8.00804	8.37672	11.2415	1
Potri.001G057300	78.749	70.8962	93.5729	43.4764	60.1992	12
Potri.001G057400	6.65294	10.98	7.22102	8.91623	15.8133	1
Potri.001G057500	71.2265	130.164	149.538	77.2838	105.848	4
Potri.001G058100	12.6103	13.8469	14.873	14.8178	40.7046	1
Potri.001G058500	3.66144	6.72458	1.70762	4.53999	21.9407	1
Potri.001G058700	5.09825	10.7724	13.5176	11.6542	11.0509	4
Potri.001G058800	0.341578	25.9757	13.8756	13.3248	6.61897	11
Potri.001G059400	3.20226	3.28672	12.0089	6.83594	9.98589	4
Potri.001G059700	10.8939	21.1439	30.4895	26.6073	24.9855	4
Potri.001G059900	18.1685	52.2007	45.7533	48.5947	96.2996	1
Potri.001G060100	2.03598	11.7286	5.16844	7.19534	10.6389	5
Potri.001G060200	15.8558	55.9985	59.227	35.899	42.8089	7
Potri.001G060400	1.65191	30.4583	18.5121	18.2851	30.1287	5
Potri.001G060500	2.67941	3.42024	12.5586	15.4214	26.9323	1
Potri.001G060900	1.43485	165.385	47.6102	22.7641	2.35006	11
Potri.001G061000	27.1306	64.81	71.3916	48.1337	44.934	7
Potri.001G061100	0.962444	26.2763	8.68708	17.0382	7.76836	11
Potri.001G061600	40.5211	4.57058	9.47828	6.66743	11.9503	8
Potri.001G061700	7.87087	58.44	65.5	50.7821	24.258	7
Potri.001G061900	11.9885	19.116	28.6594	16.5781	12.4774	4
Potri.001G062000	41.3298	13.6569	16.7796	18.8623	23.0203	8
Potri.001G062100	9.20177	57.5715	73.1465	36.6295	14.6231	7
Potri.001G062500	36.1434	5.64911	11.4884	3.20116	6.68668	8
Potri.001G066000	6.07887	53.4809	7.62153	24.1921	20.3169	11
Potri.001G066400	148.7	541.811	415.154	365.001	456.259	5
Potri.001G067600	5.32403	94.0984	70.7093	53.7742	31.931	7
Potri.001G068100	58.7317	1.85287	4.13167	4.87467	8.29226	8
Potri.001G068200	33.7815	206.495	159.732	129.516	78.2525	7
Potri.001G068500	7.62808	17.6938	23.7261	15.3409	8.24247	4
Potri.001G068800	17.2728	25.033	21.7269	21.4172	36.427	1
Potri.001G069100	798.251	458.239	464.04	577.172	369.863	8
Potri.001G069200	6.57533	28.2488	6.83488	6.46021	8.137	11
Potri.001G070200	19.0918	1.03082	3.99856	2.29816	5.19139	8
Potri.001G070400	20.1529	16.0263	16.6419	9.51039	18.7156	10
Potri.001G070800	4.62969	12.8193	14.9055	9.7375	6.87109	7
Potri.001G071000	79.3413	85.5332	244.082	115.787	86.6985	4
Potri.001G073100	19.0458	8.42572	10.0943	12.8079	11.0736	8
Potri.001G073400	25.7999	10.0647	13.7552	13.8509	17.8171	10
Potri.001G073900	50.8278	27.9462	36.3508	29.7317	21.9373	8
Potri.001G074900	29.0991	51.7108	47.7692	47.4773	22.864	2
Potri.001G076300	1.05608	10.6795	13.6282	4.50205	3.22916	7
Potri.001G077200	27.1251	2.41287	9.64923	5.58967	14.3835	10
Potri.001G077900	1.95666	14.6929	11.6749	4.96154	7.33155	7
Potri.001G078400	4.09103	32.0906	25.8967	23.8983	3.7251	7
Potri.001G079000	4.14766	1.86613	2.04896	5.98793	10.2382	1
Potri.001G079600	29.8121	12.5899	6.82942	5.58103	17.8723	10
Potri.001G079800	136.518	48.0212	85.2462	14.6756	128.917	10
Potri.001G080900	0.469337	12.8879	8.17051	5.59086	2.14676	7
Potri.001G082500	8.37707	9.63666	4.3292	10.3099	19.0528	1
Potri.001G082900	11.7226	34.6132	16.3735	14.1449	8.96911	11
Potri.001G083200	1.26844	11.2104	27.6564	36.5813	8.04995	6
Potri.001G083300	5.88047	9.65449	5.38526	10.5434	23.2306	1
Potri.001G083700	2.6258	18.5768	16.1729	13.8341	2.65908	7
Potri.001G084200	19.946	22.0371	49.0148	46.8434	9.31926	2
Potri.001G084400	8.98589	19.6526	11.0723	12.4869	17.6842	5
Potri.001G084600	9.49524	14.8761	11.8903	12.1677	4.89184	7
Potri.001G085100	7.48925	10.9215	15.6544	14.2414	5.85175	2
Potri.001G086100	9.31181	16.1416	18.8547	17.1164	14.3633	4
Potri.001G086400	28.7808	10.1758	11.0139	17.6046	27.7209	9
Potri.001G086800	7.26902	10.3365	14.8975	9.55586	7.40462	4
Potri.001G087700	11.1744	4.09225	9.67644	6.04934	9.13178	10
Potri.001G088600	27.646	6.93459	11.2613	13.4796	24.4673	10
Potri.001G088800	285.918	148.667	220.069	134.211	223.101	10
Potri.001G089400	11.5441	24.2717	26.5936	25.7629	19.3047	7
Potri.001G090700	25.3685	47.3531	85.5851	56.4938	28.1483	2
Potri.001G091000	37.215	111.847	107.793	92.3312	47.6862	7
Potri.001G091500	1.39974	12.0246	12.8402	3.93958	1.73663	7
Potri.001G092200	8.30555	8.38907	13.7437	12.0812	3.7574	2
Potri.001G092400	10.4348	3.55839	4.50762	0.460563	8.31101	10
Potri.001G092600	121.389	22.9115	31.5212	41.7167	63.5212	10
Potri.001G092900	141.467	4.23999	14.1361	1.45952	55.0489	10
Potri.001G093100	64.218	7.25705	21.7843	23.9687	53.2456	10
Potri.001G093600	25.8724	63.6624	34.7707	28.888	38.5307	11
Potri.001G093700	8.73068	23.9771	24.0083	35.2733	8.37574	6
Potri.001G094700	51.8454	41.3142	56.8158	43.4926	17.5536	12
Potri.001G094900	1119.56	652.528	687.436	536.268	940.384	10
Potri.001G095800	46.0229	125.988	131.72	126.232	101.755	7
Potri.001G096000	13.1986	0.51012	2.8766	3.18337	8.00024	10
Potri.001G096900	43.4297	1.19823	4.52066	8.77912	9.11003	8
Potri.001G097200	65.5192	23.9567	29.0477	18.1488	31.1504	8
Potri.001G098300	18.6996	7.01724	7.52958	12.7283	9.83329	9
Potri.001G098600	32.0084	70.6024	58.1852	52.9231	47.8626	7
Potri.001G099000	0	11.3579	5.42727	2.26776	0.284964	11
Potri.001G099400	49.7399	12.2534	27.6022	7.76428	71.2916	3
Potri.001G099600	46.3457	120.82	111.03	127.245	96.7969	6
Potri.001G099700	20.4609	3.28936	5.32604	4.82182	13.4301	10
Potri.001G100000	17.5549	44.7648	45.2065	83.8406	91.1247	1
Potri.001G100100	289.249	34.8029	25.0683	44.1542	77.2466	8
Potri.001G100700	13.531	5.79387	8.2966	7.84506	7.7467	8
Potri.001G101600	25.6172	12.0105	12.7535	11.2277	18.0268	10
Potri.001G102200	21.0517	9.98078	11.4007	11.0964	18.1302	10
Potri.001G102300	348.826	8.40333	15.6351	5.46254	76.7696	8
Potri.001G102400	60.4387	1118.27	858.91	940.467	477.125	7
Potri.001G102600	4.62982	11.3229	21.3841	3.72433	6.36306	4
Potri.001G102900	23.5133	10.8997	10.7966	9.29053	14.539	10
Potri.001G104500	17.663	40.0961	36.4874	25.4951	20.4051	7
Potri.001G104600	15.6395	0.201574	0.239874	0.859313	0.284466	8
Potri.001G105600	34.601	86.9994	64.0654	74.3285	58.8037	11
Potri.001G105900	135.177	91.5783	121.845	86.2901	309.703	3
Potri.001G106100	7.32421	8.16227	15.587	13.6299	3.33983	2
Potri.001G106800	0.534297	26.332	19.3776	8.31004	6.74654	7
Potri.001G107000	40.1593	9.91133	8.50026	17.0852	13.1868	8
Potri.001G107600	91.6969	368.164	203.467	345.31	270.949	5
Potri.001G107800	35.8237	199.052	353.372	64.1247	80.2594	4
Potri.001G108100	26.2554	17.8004	11.7281	16.4129	17.2062	8
Potri.001G108200	22.9073	69.3278	47.3844	54.9506	51.3024	5
Potri.001G108300	34.9742	38.0606	37.938	25.2794	59.0278	3
Potri.001G108400	16.7561	7.11338	5.33043	7.58371	8.87318	8
Potri.001G109300	26.1085	0.022868	0	0	2.17569	8
Potri.001G110700	45.1762	4.77402	8.6268	0.458614	30.7242	10
Potri.001G110800	196.352	5.32828	18.507	0.386515	75.3361	10
Potri.001G111400	13.9032	28.0214	23.6702	16.9135	20.8978	11
Potri.001G111500	5.96189	8.66693	6.0374	6.84856	17.5443	1
Potri.001G111700	6.13356	20.1697	24.6582	21.1366	10.5712	2
Potri.001G112000	16.2596	26.0761	33.4038	44.5714	21.7951	6
Potri.001G112100	1.35361	10.5712	7.08897	4.60757	6.79823	11
Potri.001G112200	29.4423	11.6013	10.9806	9.40906	12.429	8
Potri.001G113000	2.69773	5.11787	3.30139	3.81371	10.0444	1
Potri.001G113100	3.46951	618.459	464.786	268.848	66.9729	7
Potri.001G113200	25.3602	50.3358	50.5268	53.5943	36.0665	6
Potri.001G113300	5.95769	27.793	20.8656	15.6597	13.6593	7
Potri.001G113800	22.6953	4.89049	4.7652	2.60403	2.74716	8
Potri.001G113900	1.15099	11.3137	6.36755	5.1082	2.80167	11
Potri.001G114600	49.7215	33.6311	30.4553	21.7234	24.9649	8
Potri.001G115200	1.54914	15.0462	16.8582	19.8294	4.3883	2
Potri.001G115600	35.1643	8.10566	9.45459	8.05799	15.1398	8
Potri.001G117600	11.6378	9.00589	6.6162	4.9783	4.841	12
Potri.001G118200	7.09105	17.0866	18.9802	15.8476	20.2505	5
Potri.001G118500	9.61704	29.0635	22.3296	22.2297	16.6079	7
Potri.001G119000	9.34304	51.3629	93.7095	32.7665	17.7993	4
Potri.001G119100	23.5799	61.9989	31.834	35.9974	42.8239	11
Potri.001G119800	37.6083	27.5263	22.8519	19.6059	52.642	3
Potri.001G120300	26.8264	9.80912	17.3729	18.9152	10.6927	8
Potri.001G120900	10.829	17.4037	23.337	17.9313	11.0476	2
Potri.001G121000	5.84806	17.8897	13.6832	9.81808	10.5472	11
Potri.001G121100	14.3867	49.8875	40.3979	40.4461	42.4688	5
Potri.001G121400	24.8032	7.65257	12.4205	8.59774	7.57801	8
Potri.001G121800	0	68.4636	157.613	79.9232	1.73619	2
Potri.001G122400	14.3615	34.9251	41.8971	38.8614	18.0038	2
Potri.001G122800	17.6436	7.58555	8.1206	11.2899	9.41041	8
Potri.001G123000	13.2675	6.26967	6.52207	7.55833	5.35434	8
Potri.001G124200	4.46143	5.23098	6.57207	7.22977	11.7941	1
Potri.001G124300	45.5883	26.3147	21.5788	32.7477	30.0351	9
Potri.001G126100	55.083	4.88955	10.0027	15.0816	31.9875	10
Potri.001G129600	8.70791	14.8814	13.5433	17.5974	13.11	6
Potri.001G131000	341.01	578.215	912.597	620.511	340.104	2
Potri.001G131300	15.095	27.0881	31.3508	25.7537	24.341	4
Potri.001G131500	23.121	13.3717	10.3824	7.07481	9.55996	8
Potri.001G131600	4.08955	7.57566	16.151	1.04254	11.6761	4
Potri.001G132400	7.32054	15.1779	12.6457	11.6176	9.39037	7
Potri.001G132800	31.4197	20.1265	20.6562	14.583	18.6133	8
Potri.001G133000	17.3498	15.1406	17.1963	7.26497	11.8519	12
Potri.001G133400	17.8297	4.69729	8.64119	8.09794	7.67098	8
Potri.001G134000	15.7244	24.5152	11.8381	33.8185	64.9734	1
Potri.001G135100	26.1363	1.89687	2.3155	2.85271	4.33658	8
Potri.001G136100	15.8631	33.495	29.8798	32.4697	18.6476	7
Potri.001G136200	70.9611	5.79782	8.23269	4.51168	18.5873	8
Potri.001G136400	4.67292	7.49802	7.21692	13.4485	7.08496	6
Potri.001G137100	0.649957	12.2499	3.94656	15.4368	5.31737	6
Potri.001G140500	28.2569	66.9717	37.9008	51.1107	77.324	5
Potri.001G140700	3.70196	58.4201	47.4966	34.2754	21.4686	7
Potri.001G141200	15.3722	4.4131	5.58685	4.89731	11.4014	10
Potri.001G141400	48.3032	22.6894	42.5205	30.6697	24.8332	12
Potri.001G141500	108.353	40.5664	47.2406	41.388	94.0543	10
Potri.001G141600	13.3695	10.8102	16.1529	7.27356	16.8727	3
Potri.001G141700	87.2256	9.75057	14.9878	55.4758	75.1171	9
Potri.001G142200	141.756	16.5271	27.4435	9.87527	58.1826	10
Potri.001G142400	9.76955	4.81338	7.28844	4.05112	11.7627	3
Potri.001G142800	2.91481	16.9172	21.1915	12.8893	6.17307	7
Potri.001G143900	24.0557	12.3256	15.8782	12.9575	29.0947	3
Potri.001G144700	15.2156	5.49485	5.93564	6.82881	8.42953	8
Potri.001G144800	8.56847	25.1219	11.753	21.0026	44.2923	1
Potri.001G145300	11.8999	13.8685	12.1142	19.2887	7.05254	6
Potri.001G145500	8.58373	16.4641	18.5959	12.8232	10.0489	7
Potri.001G145800	2.11857	13.4739	17.4046	20.8394	4.29416	2
Potri.001G146200	31.591	47.345	31.0423	46.7051	76.5682	1
Potri.001G146900	8.08542	15.3376	18.6986	13.4829	10.6763	4
Potri.001G147600	5.1559	18.2978	9.65696	11.4221	15.2709	5
Potri.001G147900	4.8477	6.73617	6.10615	10.6112	8.40503	6
Potri.001G148200	8.05047	21.6717	14.4812	7.99586	7.67712	11
Potri.001G148700	5.02106	16.7834	9.7171	17.321	16.4509	5
Potri.001G148900	8.69199	1.63237	3.1471	3.81914	23.7792	3
Potri.001G149100	12.2554	5.0706	8.02797	4.15292	12.2515	10
Potri.001G149300	41.9638	76.7132	113.933	83.9805	41.0127	2
Potri.001G149400	15.0649	43.4124	31.1572	38.4486	70.0677	1
Potri.001G151300	16.9436	30.5598	22.5992	26.0628	37.84	5
Potri.001G151800	235.505	109.585	157.744	88.7627	99.5116	8
Potri.001G152200	33.721	71.3504	44.7921	56.1613	64.1567	5
Potri.001G152600	4.94377	7.48481	3.8184	5.60377	11.6931	1
Potri.001G152700	2.91118	11.6986	14.1373	8.22528	8.45762	4
Potri.001G153100	37.0467	0.441198	1.44176	0.0894995	10.2048	8
Potri.001G154100	85.3193	46.3197	40.3504	14.6641	35.0012	8
Potri.001G154200	319.278	62.1891	162.955	33.9	292.16	10
Potri.001G154300	27.2258	8.01721	6.75252	10.5319	23.5731	10
Potri.001G154500	6.44205	9.18057	14.2385	7.806	6.60061	4
Potri.001G155100	9.12315	4.56172	7.0791	5.99329	12.8387	3
Potri.001G156100	126.829	280.464	381.45	243.718	99.5224	2
Potri.001G156300	14.0139	39.5017	40.1454	35.8276	27.2756	7
Potri.001G157600	4.35422	32.0903	28.2698	18.9078	11.5474	7
Potri.001G158000	119.123	19.2301	29.0887	11.5738	42.3465	8
Potri.001G158100	4.74618	1.69841	2.81084	2.94501	10.9339	3
Potri.001G158400	22.18	45.2911	81.4324	168.542	6.39435	6
Potri.001G158800	7.41254	6.61232	10.103	3.53743	13.1693	3
Potri.001G159000	27.5997	54.094	59.148	39.275	32.4404	7
Potri.001G159400	72.2056	32.1097	23.9271	18.4612	26.6268	8
Potri.001G160100	16.9848	40.765	29.7524	26.3372	28.1676	11
Potri.001G161400	9.26797	47.2153	37.881	45.5209	17.4064	7
Potri.001G161500	11.5572	4.54174	3.31763	4.614	7.78745	10
Potri.001G162100	41.7997	4.17186	10.6847	7.71087	15.7017	8
Potri.001G162400	66.9285	16.8945	40.5022	34.9606	31.1207	8
Potri.001G162500	12.3391	0.126361	0.599438	0.411397	3.11128	8
Potri.001G162600	26.5507	0.571231	2.26719	0.854588	7.33084	8
Potri.001G162700	25.8001	3.00352	7.36947	4.49145	9.6391	8
Potri.001G162800	81.6843	414.897	279.021	248.41	167.864	11
Potri.001G163200	17.4183	8.31066	6.93086	8.78855	12.0143	10
Potri.001G163400	217.214	2.19502	2.02436	2.02668	29.9502	8
Potri.001G163600	18.6662	8.2606	16.795	18.0641	16.1356	9
Potri.001G163900	14.1115	6.56923	4.75934	7.04275	9.95431	10
Potri.001G164000	29.8123	61.2047	89.0279	52.6772	32.1039	4
Potri.001G164300	4.63142	17.71	5.13081	14.7	18.7582	5
Potri.001G164800	82.5009	13.3268	20.0968	14.6181	45.2305	10
Potri.001G164900	11.6685	4.2571	4.0397	11.8266	8.99334	9
Potri.001G166200	84.6277	1.77241	4.85727	0.377406	16.5239	8
Potri.001G167700	307.218	52.6671	57.1705	21.5713	95.4151	8
Potri.001G167900	16.3047	32.3566	66.9865	18.3533	20.7054	4
Potri.001G170500	8.43126	3.65179	5.66369	11.4243	21.5979	1
Potri.001G171600	6.10528	14.5478	12.1008	8.61537	16.4277	5
Potri.001G172100	25.5547	61.1829	42.7006	29.8968	34.4209	11
Potri.001G172400	40.9981	20.0437	16.5222	21.6461	35.4904	10
Potri.001G172600	21.7132	17.5755	15.1803	15.3331	10.0768	12
Potri.001G172700	47.7256	20.7404	38.1196	20.6485	26.7845	8
Potri.001G173100	4.22021	14.9337	13.6019	12.5909	6.2357	7
Potri.001G173700	10.3945	5.87233	14.8878	8.98436	6.9258	12
Potri.001G173800	46.8179	149.154	110.096	107.956	63.8037	7
Potri.001G174000	8.1701	12.5241	3.35367	4.07262	4.31278	11
Potri.001G174400	0	0.883951	3.10387	24.8489	0.799486	6
Potri.001G177500	5.8245	10.9052	10.9792	17.0696	10.1529	6
Potri.001G178300	0.48968	13.6605	3.64309	19.5245	7.49502	6
Potri.001G178900	20.3738	7.35114	7.64634	9.71105	10.0088	8
Potri.001G180500	0	99.9756	58.7454	33.777	6.06429	7
Potri.001G181000	10.0797	2.84901	6.01677	3.76469	7.39638	10
Potri.001G181700	6.8355	19.684	16.7643	10.6026	4.44815	7
Potri.001G182700	20.697	7.24394	10.1747	8.72932	19.9378	10
Potri.001G183600	25.21	9.13945	12.2858	16.1099	17.1604	9
Potri.001G185500	9.48477	41.9332	39.6403	30.9109	22.8127	7
Potri.001G185600	34.1492	61.2558	70.9509	64.9616	41.6287	2
Potri.001G185700	100.033	15.1437	17.6725	19.0781	74.4322	10
Potri.001G185900	19.913	4.56183	6.60233	8.20158	17.9275	10
Potri.001G186100	101.111	30.0259	49.6586	40.6552	89.9582	10
Potri.001G186700	71.094	52.4138	87.9647	111.039	212.673	1
Potri.001G188000	12.3742	21.4175	31.5633	21.0694	13.0762	4
Potri.001G188800	40.4328	18.7674	17.5174	18.5293	27.3994	10
Potri.001G190100	28.2174	44.6741	41.6999	43.2846	62.2689	1
Potri.001G190200	17.7461	6.76469	7.16769	5.88025	13.6394	10
Potri.001G190300	75.975	31.5572	43.2691	37.3102	65.1898	10
Potri.001G190700	27.4765	65.9946	29.0397	69.7365	75.9895	1
Potri.001G191100	27.8364	59.1085	67.6051	65.4092	34.4654	2
Potri.001G191400	23.371	65.4616	55.9807	51.4542	106.767	1
Potri.001G192000	6.7053	9.68686	13.9984	5.52454	4.45506	4
Potri.001G192800	8.92031	12.2068	14.5089	4.73305	9.29818	4
Potri.001G193400	28.7935	37.0245	36.3266	40.0453	65.6783	1
Potri.001G194000	158.774	305.688	370.777	299.232	130.553	2
Potri.001G194100	1.13428	29.8537	14.0217	7.99386	6.37316	11
Potri.001G198900	26.4855	10.034	18.1635	6.53344	16.4965	10
Potri.001G199100	21.1499	33.2853	41.1273	53.9759	28.6055	6
Potri.001G204300	13.8876	37.9054	33.5264	17.8877	41.9311	5
Potri.001G204600	5.05559	7.7747	9.28279	12.5624	13.5904	1
Potri.001G204700	8.75009	14.8944	17.5572	21.1346	18.4145	6
Potri.001G205800	21.4398	13.571	12.3638	16.9397	10.2816	8
Potri.001G206800	3.31153	23.8782	36.672	54.4799	5.31925	6
Potri.001G209300	42.941	9.7142	4.71906	3.52992	3.21031	8
Potri.001G209600	22.9741	36.9724	27.3885	27.3393	48.525	1
Potri.001G210000	128.024	258.403	214.833	136.745	216.725	5
Potri.001G210100	20.4891	8.76506	12.1904	10.7455	10.7443	8
Potri.001G211000	39.36	32.3451	18.6661	22.8088	17.7211	8
Potri.001G212300	7.24834	20.5424	12.9323	18.0272	19.4213	5
Potri.001G213100	43.4653	89.5788	50.2821	43.9067	37.6321	11
Potri.001G213700	15.838	5.7929	10.0404	7.41003	11.1539	10
Potri.001G214500	38.878	95.5572	94.7783	72.423	34.8831	7
Potri.001G214600	0.897985	62.4981	94.9912	62.1409	28.1009	4
Potri.001G216800	10.1018	10.2107	5.89609	18.3686	21.103	1
Potri.001G218800	153.973	4.24195	11.4523	1.0964	40.8624	8
Potri.001G219100	17.9513	1.08292	1.12109	0.173742	0.936332	8
Potri.001G219200	53.1512	27.0449	23.8348	17.7178	19.4397	8
Potri.001G219300	15.5768	1.77839	2.62912	4.42325	7.33978	10
Potri.001G220800	48.3749	52.983	45.5271	59.7077	98.4605	1
Potri.001G220900	2.44429	1.82106	8.53726	16.2799	25.6122	1
Potri.001G225800	8.03978	193.685	99.1981	81.993	32.9585	11
Potri.001G226400	75.5637	56.4708	45.9815	13.5035	162.634	3
Potri.001G226900	11.6124	44.1627	39.7428	42.206	41.0361	5
Potri.001G227000	47.7028	14.5668	13.4688	9.794	20.6039	8
Potri.001G229500	1.81622	54.0272	29.9456	20.3051	16.6521	11
Potri.001G229600	17.9791	32.364	22.9336	24.1488	37.3602	5
Potri.001G229700	3.54152	4.62498	4.23704	7.88259	22.1442	1
Potri.001G230200	9.39166	21.5026	21.6737	15.0144	14.3176	7
Potri.001G230500	56.8139	126.081	109.232	115.937	69.7253	7
Potri.001G230800	1.14406	14.6073	12.2403	4.55794	4.5429	7
Potri.001G231000	24.0495	5.93601	7.0247	8.4516	10.6877	8
Potri.001G231400	15.2157	6.6469	16.3745	29.1953	16.2743	6
Potri.001G232900	6.38962	9.23011	21.5041	13.6552	6.73796	2
Potri.001G233000	42.6571	78.7227	101.545	99.5865	123.902	5
Potri.001G233400	38.9559	18.5659	21.9422	30.7068	29.0212	9
Potri.001G234600	110.04	9.23	16.3403	3.17088	36.2207	8
Potri.001G234900	5.50214	8.02341	2.87457	5.60674	14.6713	1
Potri.001G235300	0.980402	1.56353	3.44356	12.6551	0.599769	6
Potri.001G235500	14.3215	1.07847	0.78615	1.72331	3.62351	8
Potri.001G235800	378.102	9.21992	36.0206	2.46901	90.9542	8
Potri.001G236000	20.679	9.99473	11.3298	11.2268	11.8818	8
Potri.001G236400	287.061	124.606	169.284	143.96	119.552	8
Potri.001G237200	78.6534	9.9709	22.935	25.4372	30.7442	8
Potri.001G237600	54.1038	54.8468	113.7	76.4192	27.4952	2
Potri.001G237800	8.35355	13.8825	10.2401	11.4385	20.9108	1
Potri.001G238300	17.3939	10.8216	8.23792	9.45448	6.95447	8
Potri.001G238800	37.6842	89.5782	71.0254	39.13	47.6392	11
Potri.001G238900	12.2979	6.06729	9.57599	7.83815	10.5607	10
Potri.001G239100	24.2844	15.255	13.7154	7.41071	8.96099	12
Potri.001G239200	13.6981	36.4997	27.5662	22.4358	23.1293	11
Potri.001G239300	65.231	12.8798	11.1293	10.3434	26.5296	8
Potri.001G239700	1472.07	85.2767	206.241	192.925	296.812	8
Potri.001G240000	26.777	17.1151	37.8044	34.6838	20.3509	2
Potri.001G240400	8.94747	8.36746	10.12	7.35755	15.4484	3
Potri.001G240600	73.8998	25.8496	18.7554	11.3826	41.5418	10
Potri.001G240900	76.2951	34.7749	45.4001	32.7641	26.2449	8
Potri.001G241100	4.55648	14.0998	3.89302	3.0017	2.73449	11
Potri.001G241800	36.8679	9.95249	13.2148	7.83553	17.3911	8
Potri.001G242300	31.8805	17.799	37.3013	37.0857	17.0361	2
Potri.001G243300	159.613	22.8271	36.3889	14.5401	90.0656	10
Potri.001G243500	4.79927	8.84141	7.88051	7.96742	10.1262	5
Potri.001G244500	20.621	5.28738	4.1371	14.5685	15.0534	9
Potri.001G244800	18.9014	31.6565	19.9263	26.8532	38.4293	1
Potri.001G244900	4.34074	10.9563	10.1992	6.46065	6.76985	7
Potri.001G245000	83.7688	232.255	206.828	143.935	152.582	7
Potri.001G245200	6.37709	9.94833	14.8149	9.8326	7.62986	4
Potri.001G245300	14.8994	19.9773	26.7337	25.8208	9.2433	2
Potri.001G245400	34.1281	1.87744	8.03977	4.11082	10.8383	8
Potri.001G246000	0	19.2164	12.6804	29.9985	40.3789	1
Potri.001G246400	88.6801	19.8801	33.5202	17.8356	37.9426	8
Potri.001G246900	109.908	145.322	245.62	195.871	99.4308	2
Potri.001G247600	16.2676	0.194546	0.387291	0.308164	1.60567	8
Potri.001G247700	13.7683	28.8441	47.4939	44.4484	12.1761	2
Potri.001G248500	4.85739	13.6215	9.85917	8.04619	8.92092	11
Potri.001G248800	24.4053	11.9265	14.3613	7.50801	13.0994	8
Potri.001G249200	10.7656	10.2216	8.15693	5.28714	10.167	10
Potri.001G249300	15.0168	4.73236	4.85247	5.61116	8.41602	10
Potri.001G249600	47.9539	86.7363	23.1553	92.42	160.592	1
Potri.001G249700	7.014	11.2229	21.004	22.2879	6.64705	2
Potri.001G249800	5.84799	12.5977	9.4027	4.88691	6.95093	11
Potri.001G249900	53.3001	10.2441	19.5801	14.1816	35.1598	10
Potri.001G250400	12.5051	4.54528	4.43111	8.89213	8.38847	9
Potri.001G251600	4.89009	17.3892	16.3663	6.58796	6.14102	7
Potri.001G252100	19.7782	14.0522	13.1604	14.6446	9.41465	8
Potri.001G252300	22.2564	3.33479	5.56912	5.32537	8.14025	8
Potri.001G252500	14.9532	7.6492	5.75473	7.02256	10.6593	10
Potri.001G252900	13.2412	16.3657	36.0526	35.2454	6.22904	2
Potri.001G253300	32.3665	84.9365	71.7167	93.2205	164.591	1
Potri.001G253400	24.781	12.2639	11.0556	13.6905	14.0927	8
Potri.001G253800	6.36886	21.862	11.5603	17.4612	19.4735	5
Potri.001G253900	7.87694	16.0038	12.3938	12.4286	16.4269	5
Potri.001G254300	10.718	4.1258	3.39712	6.33714	7.41504	9
Potri.001G254500	3.90468	18.5056	28.887	26.1901	4.18327	2
Potri.001G255100	2.12553	7.70398	45.4244	10.3066	2.60193	4
Potri.001G255800	9.58255	12.1358	10.4628	10.6658	31.8502	1
Potri.001G256400	38.2717	93.7212	73.4996	52.6182	39.1897	7
Potri.001G256800	13.0896	29.0409	26.008	17.4267	14.3961	7
Potri.001G257000	20.2599	54.8766	48.7924	57.648	38.1303	6
Potri.001G257400	3.97312	11.1941	5.67533	6.37154	10.0309	5
Potri.001G258100	13.34	6.96953	8.2853	4.31333	12.3021	10
Potri.001G262000	21.3376	17.7089	16.7714	12.2278	7.85991	12
Potri.001G262200	14.7535	40.7304	31.1726	25.3927	30.6672	11
Potri.001G262400	24.1515	55.1821	36.6046	47.7794	56.7638	5
Potri.001G263700	2.85277	8.08347	11.6109	9.80954	4.00852	2
Potri.001G263900	15.1228	14.0124	42.0648	40.8755	8.80492	2
Potri.001G264000	2.04284	7.02896	7.63554	10.2136	1.54522	2
Potri.001G267400	9.46573	18.9714	21.5553	20.5936	12.9923	2
Potri.001G267800	120.925	195.966	308.002	256.699	119.844	2
Potri.001G268500	848.215	101.845	199.091	46.3669	236.1	8
Potri.001G268600	3.0099	22.5567	44.568	12.6385	9.87014	4
Potri.001G269400	277.074	126.849	121.328	85.1478	178.762	10
Potri.001G269600	234.633	365.177	480.069	272.754	167.933	4
Potri.001G270200	16.3362	14.0602	15.4586	5.29682	9.46747	12
Potri.001G270400	1.04971	6.3551	10.3739	5.46937	4.87543	4
Potri.001G270500	3.64817	233.956	212.703	127.476	83.976	7
Potri.001G270600	3.52714	149.229	107.079	82.1215	65.4247	7
Potri.001G270800	0.18254	102.943	69.2624	56.4676	30.2968	7
Potri.001G270900	0.742377	196.658	111.193	76.7877	35.4213	11
Potri.001G271700	23.5582	7.99233	3.60158	4.81472	9.35769	8
Potri.001G272000	4.29719	8.49615	10.8175	14.1197	3.08463	2
Potri.001G272700	48.8504	18.4862	32.5508	22.0895	17.5907	8
Potri.001G272800	138.13	43.1478	77.704	59.1511	59.9159	8
Potri.001G273400	36.3932	84.1441	71.3237	55.1855	59.4771	7
Potri.001G273500	5.32767	16.3296	6.97334	12.32	12.6075	5
Potri.001G273600	8.07878	108.556	48.4637	69.0835	77.3859	5
Potri.001G274300	71.302	89.3085	106.616	116.037	37.3124	2
Potri.001G275500	4.63919	10.1427	11.3263	9.87242	8.0561	7
Potri.001G275600	8.79411	20.7751	16.4208	15.0106	12.9095	7
Potri.001G275800	14.1163	5.22968	7.42484	6.18824	9.16412	10
Potri.001G276200	5.81219	15.1803	24.5953	17.8592	13.8552	4
Potri.001G276400	0.864137	12.3239	7.98982	3.25966	2.39181	7
Potri.001G276600	3.16456	12.0883	10.5867	8.20804	7.46331	7
Potri.001G277800	39.7781	84.5744	75.1305	53.041	47.282	7
Potri.001G278200	2.58043	17.5562	16.8173	25.241	6.63601	6
Potri.001G278400	7.80457	5.17053	14.7012	5.54422	10.3198	4
Potri.001G278500	541.23	67.8396	138.58	21.5139	324.086	10
Potri.001G279300	14.0137	26.4551	30.8043	18.3248	25.0994	4
Potri.001G279500	20.3097	5.22684	5.87617	5.03863	8.57386	8
Potri.001G280200	65.4949	11.5087	6.99405	4.72378	7.88763	8
Potri.001G281600	1.33542	6.45532	19.1758	7.73618	0	4
Potri.001G281800	1.40658	9.07247	10.7709	8.8798	5.06937	7
Potri.001G281900	4.16218	42.5963	36.8323	39.8958	20.6504	7
Potri.001G282900	77.2288	143.755	252.39	163.89	89.1216	4
Potri.001G284500	5.169	11.6083	2.23523	0.921866	1.74311	11
Potri.001G285300	46.3825	10.9087	10.553	5.55961	10.2952	8
Potri.001G286400	22.1496	11.2632	11.8501	7.24786	15.1695	10
Potri.001G286500	37.4843	103.368	124.247	80.2743	70.5911	4
Potri.001G286600	18.3662	20.2014	21.2651	9.89744	9.69557	12
Potri.001G286700	161.975	57.1489	85.3074	101.118	72.2845	8
Potri.001G287400	8.01931	9.42523	5.38971	5.86579	15.4154	3
Potri.001G288100	13.2376	11.6545	12.4787	67.0652	43.165	6
Potri.001G288600	39.6623	1444.39	551.418	497.883	188.566	11
Potri.001G288900	13.0942	1.31342	2.83035	2.33252	11.7821	10
Potri.001G289400	12.8922	5.90945	5.79755	9.23934	12.7089	9
Potri.001G289500	19.1971	62.3834	139.03	111.513	18.5631	2
Potri.001G289800	25.3557	12.0357	11.7837	16.0791	13.9664	8
Potri.001G290200	4.48198	74.8227	39.3414	37.7423	14.5038	11
Potri.001G292000	6.02135	15.7253	5.6201	12.1633	18.0482	1
Potri.001G292900	52.5027	2.40488	11.2324	3.96985	13.4293	8
Potri.001G293300	5.5963	55.7434	21.9841	16.6985	14.131	11
Potri.001G294800	11.5455	115.979	72.9486	34.1762	28.2863	11
Potri.001G295500	172.312	35.2536	90.128	16.91	167.865	10
Potri.001G295900	250.223	199.801	209.772	139.779	94.9768	12
Potri.001G296100	5.06045	10.6451	9.67814	6.13915	6.18592	7
Potri.001G296400	33.6273	4.42391	9.02463	5.81664	6.21912	8
Potri.001G296500	77.2102	26.0951	39.0618	37.1125	46.7029	10
Potri.001G296900	16.1982	0.389418	0.840059	4.99092	3.80795	8
Potri.001G297000	28.4338	8.33786	13.1683	9.62901	17.6086	10
Potri.001G297200	272.013	27.0789	37.0269	19.0868	76.9123	8
Potri.001G297700	3.36658	13.5056	3.66323	3.16391	2.31779	11
Potri.001G297900	5.83861	8.47887	14.4248	10.9301	7.0085	2
Potri.001G298200	82.5049	51.917	38.5515	50.2786	103.369	3
Potri.001G298300	11.2718	5.00727	5.68423	4.73904	10.7269	10
Potri.001G298700	5.31352	5.36003	5.15115	7.14929	17.1037	1
Potri.001G298800	36.1082	37.5769	50.9984	27.9884	16.8211	12
Potri.001G299500	4.40197	32.9424	12.5782	25.1113	13.8699	11
Potri.001G300900	43.174	87.5725	140.375	95.0111	40.1877	2
Potri.001G301100	21.794	44.8558	31.1327	25.0578	41.8077	5
Potri.001G301500	13.6674	24.4378	31.6498	22.3145	18.5939	4
Potri.001G301600	16.7258	20.5272	20.8538	21.7643	39.312	1
Potri.001G301800	8.07959	13.5504	16.7497	17.8352	8.47565	2
Potri.001G301900	224.68	147.296	132.944	63.5637	99.5413	12
Potri.001G302100	19.4565	6.39471	10.6458	8.8862	14.2158	10
Potri.001G302400	3.34402	40.4868	27.9611	23.4049	16.9661	7
Potri.001G303000	0.626576	11.5776	9.73047	9.84929	5.14332	7
Potri.001G304600	19.8716	36.4681	42.7269	33.2247	37.4188	4
Potri.001G304700	92.9944	170.165	199.603	152.812	79.384	2
Potri.001G304800	137.732	403.472	397.928	374.156	180.523	7
Potri.001G306000	36.1861	1.56228	3.18562	1.90846	6.73682	8
Potri.001G307200	26.2919	12.0776	8.2289	12.6905	39.3777	3
Potri.001G309900	0.13912	63.7886	30.1344	13.5877	5.09268	11
Potri.001G310400	357.046	46.1948	152.162	39.2486	71.4601	8
Potri.001G310500	144.263	39.0672	44.4334	23.956	40.6927	8
Potri.001G311700	28.9504	88.9802	74.8443	129.952	68.3275	6
Potri.001G312600	0.0279983	14.669	20.2857	34.6135	4.21387	6
Potri.001G313900	30.5062	6.788	7.15576	6.78922	11.5705	8
Potri.001G314000	49.4574	20.832	24.5545	23.828	29.7024	8
Potri.001G314100	35.1664	59.3693	92.1547	52.395	39.8682	4
Potri.001G314200	144.848	296.892	343.598	268.837	247.232	4
Potri.001G314800	52.6192	39.7536	25.3494	24.8335	27.0143	8
Potri.001G316300	53.7015	15.9959	32.9514	5.89943	38.4884	10
Potri.001G317300	41.1817	119.527	85.7855	92.2532	59.9542	11
Potri.001G318200	79.8762	24.9372	15.8921	84.5308	63.0301	9
Potri.001G319000	13.2945	16.1548	6.91799	11.3013	11.7376	11
Potri.001G319500	17.6734	4.19436	3.45889	5.68738	7.07451	8
Potri.001G319600	19.2346	5.84572	5.70736	8.35937	9.91353	8
Potri.001G319800	14.2679	24.6732	31.305	27.2291	11.0825	2
Potri.001G320000	136.657	98.2265	100.616	60.5766	100.599	10
Potri.001G320500	228.205	365.2	478.893	605.793	341.332	6
Potri.001G320800	29.227	0.184752	0.30118	0.219532	1.32044	8
Potri.001G321100	7.86854	15.2137	16.3093	13.6684	10.7103	7
Potri.001G321600	28.2785	12.2154	13.3788	9.47998	12.374	8
Potri.001G322300	54.0726	77.9149	114.035	95.7026	50.4726	2
Potri.001G324300	7.68897	20.6405	17.26	21.8835	7.98557	2
Potri.001G324500	12.4852	96.5381	71.1703	45.2875	33.88	7
Potri.001G325100	308.076	28.6936	30.4204	16.4124	57.071	8
Potri.001G325500	12.9419	6.80721	5.91054	7.39069	8.92885	10
Potri.001G325800	14.4442	4.91373	5.25669	5.5995	9.47272	10
Potri.001G326300	7.00144	10.3633	24.5184	22.9898	6.46467	2
Potri.001G326400	25.3739	92.8716	114.203	102.441	25.7325	2
Potri.001G327000	7.89346	15.8124	8.53491	13.0736	12.5118	11
Potri.001G327800	4.88526	15.3804	15.0535	14.4641	9.58322	7
Potri.001G328000	1.86424	13.5759	14.9394	9.72432	6.36151	7
Potri.001G328900	10.5964	3.31063	3.23864	3.49878	4.76638	8
Potri.001G329000	17.5908	12.4972	12.3121	7.77968	11.6712	8
Potri.001G329500	44.5673	72.2435	63.4361	57.3396	96.4012	1
Potri.001G329600	10.517	15.723	13.4278	17.3999	7.85693	2
Potri.001G329900	19.0611	51.5814	27.9286	23.9484	34.5642	11
Potri.001G330200	28.8557	65.1551	64.6141	61.5234	29.6203	2
Potri.001G330900	59.6628	177.289	91.1827	114.264	125.015	11
Potri.001G331500	19.167	82.2417	54.6443	49.0115	32.7258	11
Potri.001G331700	17.0889	20.3828	20.8244	25.7812	49.9487	1
Potri.001G332100	29.6135	7.80288	9.90025	7.36639	13.2833	8
Potri.001G332200	18.9118	1.65588	3.23644	4.2107	2.67625	8
Potri.001G332500	100.241	210.969	134.584	148.702	160.696	11
Potri.001G333700	13.209	18.7383	24.0591	23.533	11.2112	2
Potri.001G333800	11.8506	18.5807	26.7517	19.3272	10.5076	2
Potri.001G334000	15.5782	27.4476	32.8208	26.9513	17.2635	2
Potri.001G334800	0.133567	15.4112	10.3666	12.604	3.94133	7
Potri.001G335300	190.604	119.444	106.874	55.5967	103.567	8
Potri.001G335400	13.4167	5.39744	5.52787	8.72992	10.5081	9
Potri.001G335700	51.0506	113.758	145.504	126.418	52.9204	2
Potri.001G335800	4.16513	9.77726	14.7058	9.1771	3.81203	2
Potri.001G336400	9.46701	17.5093	16.8435	19.3405	12.7743	6
Potri.001G336800	16.5296	8.42898	7.64212	6.6121	9.43379	8
Potri.001G337400	38.4029	185.247	127.805	105.771	83.1669	11
Potri.001G338400	53.9132	179.789	178.406	180.713	114.035	7
Potri.001G338900	36.6284	14.5106	12.3243	14.7317	21.6668	10
Potri.001G339500	32.8304	11.6138	16.2431	36.8212	25.7476	9
Potri.001G339900	4.28577	9.92176	10.5714	9.53123	4.52677	2
Potri.001G340000	47.2694	19.6813	19.7489	25.2919	33.2317	10
Potri.001G340100	12.6733	15.259	16.5812	18.427	8.53792	2
Potri.001G340400	25.4691	0.311276	1.47261	1.35105	8.28994	8
Potri.001G340600	15.8943	0.348759	1.30596	1.22719	7.08833	10
Potri.001G340900	1.1793	8.93011	4.06476	5.93626	10.284	5
Potri.001G342000	34.8112	13.6599	15.0076	13.7812	22.8585	10
Potri.001G342600	17.577	38.1974	34.1653	30.4469	23.4093	7
Potri.001G343400	9.38256	31.5584	32.9176	33.7086	20.7108	7
Potri.001G343600	15.8815	5.62101	6.4571	6.64479	10.8789	10
Potri.001G343900	62.1087	15.6717	18.3699	18.3116	20.4935	8
Potri.001G344000	4.60738	8.74971	11.0895	7.88523	6.37098	4
Potri.001G345300	108.653	75.0191	41.7607	71.3753	58.9448	8
Potri.001G346800	0.306296	4.22931	5.93966	10.5298	1.65186	6
Potri.001G347000	30.3419	26.1299	14.4679	18.5003	17.5698	8
Potri.001G347700	49.928	34.9752	53.0908	31.3377	20.7496	12
Potri.001G348300	3.94653	2.87976	3.90548	6.07942	10.0375	1
Potri.001G348600	11.7821	8.36816	9.056	4.71941	6.15873	12
Potri.001G348900	0	16.3014	0.555035	0.968749	0.291328	11
Potri.001G349000	5.44571	10.7652	10.2524	12.3421	8.56335	6
Potri.001G349600	17.4187	9.02292	7.14121	9.66263	10.6595	8
Potri.001G349900	48.2296	15.9996	21.9237	9.49804	34.2467	10
Potri.001G350500	13.9736	37.853	20.6704	25.6763	32.9253	5
Potri.001G350600	4.1998	32.6001	65.4136	23.4313	1.95777	4
Potri.001G351200	5.01532	23.4063	16.6346	12.1688	11.411	11
Potri.001G351400	11.3726	24.2497	14.9354	14.702	19.6536	11
Potri.001G351800	11.3774	5.15838	4.7909	5.71732	7.1607	8
Potri.001G352300	52.4956	12.1411	15.8379	18.1767	24.898	8
Potri.001G352400	1.86397	25.3502	24.8958	26.9251	24.1213	5
Potri.001G353400	10.4988	0.79433	3.71047	2.80407	3.81305	8
Potri.001G353500	82.855	242.852	210.925	122.846	127.776	7
Potri.001G355100	20.3395	146.857	113.936	71.7103	79.8047	7
Potri.001G356800	22.519	19.0934	10.2057	12.178	15.5825	8
Potri.001G357700	28.3826	11.0166	13.1537	23.1089	22.6045	9
Potri.001G358300	205.213	87.7504	92.4477	93.2737	107.022	8
Potri.001G360200	3.15411	7.632	8.74002	13.7022	2.96494	6
Potri.001G360300	33.212	46.252	68.5167	38.6456	31.9243	4
Potri.001G361500	9.23287	16.3238	15.5745	19.222	10.5351	6
Potri.001G362300	3.94094	15.7789	17.1455	12.4932	13.6898	7
Potri.001G364000	18.5972	52.653	45.4559	80.5202	89.2503	1
Potri.001G365500	4.5476	18.6052	12.8833	21.8517	28.4366	1
Potri.001G365600	11.6302	26.6888	22.9837	20.4294	29.8059	5
Potri.001G366100	9.24823	65.6298	89.0194	79.1294	118.736	5
Potri.001G366200	1.66696	10.2643	12.2184	13.8872	23.7836	1
Potri.001G366900	18.1677	20.3392	37.9707	34.2741	25.638	2
Potri.001G367100	35.5879	11.9158	16.7785	31.4943	24.6295	9
Potri.001G367400	161.982	40.1477	45.5019	105.058	119.951	9
Potri.001G367500	7.83488	6.40344	3.67005	10.0631	16.5299	1
Potri.001G367700	17.814	38.3404	80.4154	30.4303	11.6024	4
Potri.001G367900	72.2752	51.0439	78.2933	80.4921	38.8287	2
Potri.001G368000	12.0168	18.1581	16.1325	23.6905	37.7539	1
Potri.001G369600	33.008	49.5303	58.2551	59.2078	29.4241	2
Potri.001G370000	42.5132	76.3229	88.7947	76.0823	51.4628	2
Potri.001G371200	38.5332	0.806147	0.948192	1.20159	4.67431	8
Potri.001G371800	29.2314	17.5541	21.3364	14.6672	12.5996	12
Potri.001G372500	4.91319	13.0016	12.239	4.85167	6.51067	7
Potri.001G375500	121.481	41.8076	37.7451	47.6841	36.4424	8
Potri.001G375700	118.055	1.14864	1.02493	1.52926	8.73571	8
Potri.001G376500	51.2676	120.135	169.29	173.417	66.7713	2
Potri.001G376800	3.51211	10.7867	9.40173	7.13187	7.8768	7
Potri.001G377900	8.80812	19.8247	14.7805	24.1378	11.9121	6
Potri.001G379000	49.7941	126.955	102.404	95.9475	135.607	5
Potri.001G379400	34.8298	0.852029	1.37489	4.97884	4.33173	8
Potri.001G379800	51.6818	10.1129	6.6644	13.4528	16.3613	8
Potri.001G380000	5.08217	62.7082	95.3184	29.3388	21.1624	4
Potri.001G380400	7.6333	11.7132	16.8281	8.66809	8.69305	4
Potri.001G380600	3.97557	13.0784	16.9203	11.4011	3.47366	2
Potri.001G381000	174.556	9.67109	37.137	2.83331	74.5678	10
Potri.001G382400	23.7398	10.0461	21.4897	26.0892	37.0323	3
Potri.001G383000	31.4832	17.9754	17.1946	13.3614	17.3933	8
Potri.001G383600	24.5562	8.0659	10.4732	14.1043	13.6246	8
Potri.001G384000	5.75136	14.9403	12.3057	8.76254	10.5812	7
Potri.001G384600	24.2936	85.0367	56.5185	60.9386	69.4725	5
Potri.001G384800	47.4404	45.1232	46.1785	18.6302	18.2347	12
Potri.001G385100	15.8428	8.93045	5.65912	14.9615	12.0906	9
Potri.001G386000	0.987109	11.9641	11.1915	7.91678	3.52335	7
Potri.001G386100	74.4927	85.9048	95.7284	35.3614	53.4211	12
Potri.001G388900	13.224	28.1961	15.8305	10.1481	2.93581	11
Potri.001G389200	1.3039	29.9822	25.6675	13.2309	9.40838	7
Potri.001G389400	0.28085	14.2892	12.8077	15.8077	8.91887	6
Potri.001G389800	0.39076	14.2534	15.4301	23.0992	7.08419	6
Potri.001G390400	79.1018	162.18	170.64	130.139	115.065	7
Potri.001G391200	2.01292	539.946	187.366	162.372	22.0138	11
Potri.001G391300	0.152381	21.9693	17.4711	14.2815	3.60529	7
Potri.001G391400	39.0033	79.541	83.3514	83.3268	40.4065	2
Potri.001G393400	15.3593	30.504	52.851	32.1717	22.0982	4
Potri.001G393800	15.4689	2.28667	6.92621	4.8276	7.40506	8
Potri.001G394400	18.1878	41.641	23.3518	51.4304	126.215	1
Potri.001G396100	145.991	32.7157	54.0379	43.7723	50.0326	8
Potri.001G397200	112.444	26.0104	48.7985	11.9695	60.7301	10
Potri.001G397800	6.39475	26.0992	34.9125	28.542	6.83507	2
Potri.001G398800	148.295	101.398	140.119	69.1796	91.7243	12
Potri.001G399900	6.82334	10.2535	10.6677	14.0501	13.234	6
Potri.001G400200	5286.1	2019.82	1557.26	3807.65	2911.99	9
Potri.001G400400	6.32517	21.1672	30.9586	21.6569	3.55867	2
Potri.001G401300	26.6544	1.81773	4.01434	2.92692	8.71988	8
Potri.001G401600	6.34092	32.5878	16.1359	28.3891	25.2901	5
Potri.001G401800	0.472491	5.84686	14.1351	7.10008	1.05201	4
Potri.001G402600	0.196564	18.7371	23.56	8.25037	1.88261	7
Potri.001G403000	79.0047	208.77	152.538	144.067	169.873	5
Potri.001G403300	32.1778	73.0551	43.9506	46.3194	56.2572	11
Potri.001G403600	144.557	20.4033	33.1465	23.859	25.3002	8
Potri.001G403700	20.702	2.58118	1.79799	3.39807	5.13172	8
Potri.001G404800	4.31036	11.2899	5.5265	6.5473	5.9298	11
Potri.001G405200	47.3723	15.4081	21.4899	15.7871	30.1778	10
Potri.001G406500	104.557	56.6826	62.1164	39.9814	66.6661	10
Potri.001G406700	15.2761	18.2179	21.7384	8.5377	13.6753	12
Potri.001G407000	11.047	4.17572	4.00299	6.10262	6.98253	9
Potri.001G407800	15.7423	10.3705	3.79666	4.11419	14.1235	10
Potri.001G409500	56.6244	2.63196	5.64669	1.87494	24.3849	10
Potri.001G410300	66.8961	16.1195	22.5062	19.044	29.599	8
Potri.001G410600	10.9303	1.81678	0.967125	1.95171	7.62809	10
Potri.001G411800	1131.57	70.1668	191.428	30.0264	522.331	10
Potri.001G412000	4.45398	16.199	8.98266	8.99296	10.4508	11
Potri.001G413500	13.6056	24.5848	29.5584	21.0589	26.1042	4
Potri.001G414200	1.10089	10.5625	4.8555	5.66683	4.79826	11
Potri.001G414700	24.699	9.0052	4.58879	18.5076	28.4606	9
Potri.001G415200	171.463	6.33322	12.7633	3.44577	51.2326	8
Potri.001G415300	39.4284	15.2021	12.2297	14.6233	15.1777	8
Potri.001G415900	14.0163	6.3787	5.47874	13.0629	13.0998	9
Potri.001G416200	32.3172	10.2138	11.7145	11.9262	14.6513	8
Potri.001G416300	16.5285	2.93047	4.02188	11.4069	11.0374	9
Potri.001G416400	11.9719	5.36218	4.37048	6.21818	8.19456	10
Potri.001G416500	81.3071	46.7594	80.2375	31.9964	71.7506	10
Potri.001G416800	49.4118	0.707225	1.89603	2.93635	7.4438	8
Potri.001G418000	32.5327	7.78557	12.6991	6.69571	19.1536	10
Potri.001G418500	580.239	920.005	1209.52	738.7	963.344	4
Potri.001G419200	32.4129	0.960175	6.90101	4.50209	11.4636	8
Potri.001G420200	29.0513	62.0177	69.8975	61.8184	44.4303	7
Potri.001G420300	5.70861	17.8679	14.9519	22.3358	11.2857	6
Potri.001G420700	17.1332	6.54792	5.11834	7.48415	11.9321	10
Potri.001G423700	28.8837	59.9331	77.0247	81.0661	93.7764	5
Potri.001G424000	26.5804	79.5102	86.4285	68.2601	62.8294	7
Potri.001G424300	4.015	10.674	6.83903	4.59954	9.42594	5
Potri.001G428100	17.0715	12.7474	8.06882	10.2572	16.3231	10
Potri.001G430300	11.1721	15.6108	13.9165	22.8709	8.86774	6
Potri.001G430700	4.61245	14.0638	7.62826	8.23075	6.48196	11
Potri.001G431400	26.597	131.022	70.9229	130.022	53.7217	6
Potri.001G435400	6.84875	10.9141	6.64007	21.7971	26.1158	1
Potri.001G435700	9.30946	35.0981	34.3192	25.3038	12.2155	7
Potri.001G437200	2.9069	6.88816	6.72715	5.5895	10.3686	5
Potri.001G437400	8.97626	39.6411	28.2035	33.0715	18.1998	7
Potri.001G438400	44.3554	9.31884	11.8866	7.06022	10.8354	8
Potri.001G438700	60.1891	99.7437	84.8958	87.8693	148.539	1
Potri.001G438800	102.97	25.0084	65.7611	45.2023	119.336	3
Potri.001G439800	1.89	24.7337	16.0435	30.0726	11.5347	6
Potri.001G442300	8.14602	18.4542	35.0574	37.2721	8.22283	2
Potri.001G449600	17.9706	6.84065	8.15364	6.82876	4.45224	8
Potri.001G449800	23.4446	6.46621	9.41917	2.35135	16.7213	10
Potri.001G450000	137.854	59.1568	44.1122	10.7501	66.9732	8
Potri.001G450100	133.659	46.8101	34.3219	33.4257	81.5935	10
Potri.001G450200	3.39086	4.23651	9.32696	10.1125	2.67545	2
Potri.001G450800	12.7087	22.1686	16.9916	22.3147	26.0924	5
Potri.001G450900	8.59611	13.2044	12.9616	16.1951	19.5102	1
Potri.001G451100	4.83965	29.8903	21.5309	24.5295	15.4005	7
Potri.001G451500	0.196094	0.1267	1.8864	2.70703	11.7582	1
Potri.001G452100	20.3589	35.3729	51.6779	34.1332	18.1866	2
Potri.001G452400	57.9951	5.98775	5.80249	6.52133	10.6389	8
Potri.001G452500	12.1201	29.8735	11.0339	9.94404	9.21769	11
Potri.001G452600	8.00681	44.8994	23.529	21.6191	31.9389	5
Potri.001G452800	13.3396	7.07114	6.25506	6.65874	8.97785	10
Potri.001G452900	24.6913	1.79695	5.18073	3.53924	9.54562	8
Potri.001G453400	9.23504	24.3901	29.0776	23.8592	9.32472	2
Potri.001G453600	49.0277	17.4311	32.066	25.7257	35.9423	10
Potri.001G453800	2.05425	34.9297	21.2534	19.0972	15.0912	11
Potri.001G454900	9.69159	19.2926	21.5196	16.171	10.8738	7
Potri.001G455300	4.90125	5.91423	5.99221	10.9934	6.51556	6
Potri.001G455400	15.7546	129.886	99.2059	73.4705	33.2122	7
Potri.001G455500	6.80527	10.8415	14.4463	9.63533	8.24863	4
Potri.001G455800	16.7134	7.67765	11.7253	11.7448	22.6555	3
Potri.001G455900	14.3935	22.6542	14.1588	17.2919	30.6936	1
Potri.001G456400	1.56937	22.4797	19.2032	7.98571	4.01114	7
Potri.001G456800	46.0056	81.7021	106.472	98.6432	68.1923	2
Potri.001G457300	25.7705	10.517	12.47	17.6348	10.7887	8
Potri.001G458200	4.50353	11.4348	14.1925	15.4387	5.78489	2
Potri.001G459100	0.725123	116.097	163.088	55.3843	38.6066	4
Potri.001G459200	0.675096	29.9957	19.3464	17.8699	6.34451	7
Potri.001G460400	113.55	36.3606	64.8139	65.6342	129.204	3
Potri.001G461100	6.83842	12.4049	14.8236	12.227	7.60031	2
Potri.001G461400	18.1056	12.0397	22.0104	27.0141	12.4128	2
Potri.001G461500	0.923227	4.79048	15.6069	7.22757	4.76422	4
Potri.001G461700	1.31197	51.4325	56.5501	45.3376	25.1992	7
Potri.001G461900	0.938139	68.3527	76.26	60.9329	29.4187	7
Potri.001G462200	0.335502	56.5688	22.6121	18.5097	6.87428	11
Potri.001G462300	0.407714	20.5385	3.01157	3.72584	3.98073	11
Potri.001G462800	15.6445	1.61322	2.37013	3.37677	14.5161	10
Potri.001G463300	9.37072	197.648	130.389	109.793	58.6095	7
Potri.001G463400	0.872805	40.9735	63.6155	106.727	12.6967	6
Potri.001G463800	68.435	18.6157	39.1549	23.7614	20.7902	8
Potri.001G464300	295.605	27.9804	41.6324	16.5771	214.116	10
Potri.001G466500	7.5393	10.766	14.6136	5.2312	5.01723	4
Potri.001G466800	12.4698	7.19942	6.10805	8.37045	8.54285	8
Potri.001G467600	14.9596	1.38605	2.96129	4.90406	6.97892	10
Potri.001G468100	7.30626	7.94396	4.13928	17.5825	51.0965	1
Potri.001G469200	26.9931	39.8044	63.8507	42.7453	26.6815	4
Potri.001G469600	4.43445	38.0662	14.7556	65.1597	25.1001	6
Potri.001G469800	37.0203	22.2261	22.385	14.8397	22.0452	8
Potri.001G470700	27.0793	18.488	14.9967	23.6124	49.5752	3
Potri.001G470800	5.88144	10.7917	15.7047	11.3206	1.9368	2
Potri.001G471700	14.3054	9.6289	6.21294	9.18363	12.0799	9
Potri.001G471900	163.101	262.861	196.346	226.288	387.076	1
Potri.001G472800	33.783	6.95843	8.85385	10.635	16.9703	10
Potri.002G000100	9.20029	25.8674	22.1172	18.5826	29.4539	5
Potri.002G000200	11.2147	19.6695	13.4518	14.0826	25.0749	1
Potri.002G000800	6.30304	17.1172	13.4415	13.5053	21.5633	5
Potri.002G001400	317.6	24.8499	75.7683	9.74547	188.942	10
Potri.002G002000	6.14001	4.20454	6.0142	7.3796	12.6864	1
Potri.002G002100	13.4768	11.3009	16.0752	1.76341	32.8353	3
Potri.002G002200	15.4931	16.8691	12.2628	10.6522	26.5797	3
Potri.002G002700	22.6283	74.0341	88.0909	39.3791	83.4848	5
Potri.002G003100	74.7305	499.6	192.801	171.238	183.581	11
Potri.002G003600	16.7744	8.05007	8.5906	13.7908	19.0087	9
Potri.002G004000	74.4917	25.8141	53.0602	33.7451	47.9053	10
Potri.002G004500	5.05147	23.2715	24.4648	10.3752	12.1346	7
Potri.002G004900	15.4706	8.12291	24.3851	1.79028	33.2926	3
Potri.002G005000	8.63756	10.2385	13.9329	10.2795	19.9254	1
Potri.002G005100	6.2949	10.791	15.3458	9.31186	13.6959	4
Potri.002G005700	5.98098	1.47452	2.90832	5.74866	11.6903	3
Potri.002G006400	9.93636	5.69386	10.1524	6.88863	23.4556	3
Potri.002G006600	14.294	33.0663	36.9099	35.2322	30.631	6
Potri.002G007300	9.61333	10.4988	31.0738	20.7976	13.9815	4
Potri.002G007500	9.48069	13.6187	22.2021	14.2018	16.8058	4
Potri.002G007800	5.76929	10.0039	12.4763	8.12503	12.3725	5
Potri.002G008800	16.3592	4.53757	6.17095	4.73615	10.4266	10
Potri.002G009000	164.853	233.456	276.652	202.566	433.543	1
Potri.002G009800	105.197	517.181	498.076	279.327	441.799	5
Potri.002G010000	1.43233	7.97694	12.6031	8.73156	2.16549	2
Potri.002G010100	4.55904	24.7154	14.4798	12.7998	21.9228	5
Potri.002G010200	20.4437	38.2595	63.7556	33.3245	37.8478	4
Potri.002G011000	4.39131	13.4137	14.4485	10.1799	11.1927	7
Potri.002G011400	12.4528	9.11162	9.19985	5.33786	7.27346	12
Potri.002G012000	35.8276	43.2713	29.3173	38.3318	73.1916	1
Potri.002G012800	38.7862	0.58075	1.15411	0.994913	2.73009	8
Potri.002G013200	18.8247	7.74376	14.0106	4.63506	3.38747	12
Potri.002G013400	4.6781	12.0487	12.2946	13.0553	5.3811	2
Potri.002G013600	18.4715	27.512	47.3737	27.7668	16.1682	4
Potri.002G013700	28.135	21.9175	30.6921	33.8025	11.6523	2
Potri.002G014300	216.534	28.9757	39.0408	43.1157	117.517	10
Potri.002G014700	22.0982	185.022	80.2704	199.68	172.283	5
Potri.002G014900	49.0333	2.80356	7.46543	4.14979	13.6037	8
Potri.002G016000	134.931	179.127	91.1909	171.068	312.65	1
Potri.002G016500	10.5238	6.70251	4.80027	3.62753	4.85082	8
Potri.002G017200	0.602056	22.1783	21.4328	14.6131	3.04124	7
Potri.002G017900	0	0.884533	2.30976	10.7379	0.0427677	6
Potri.002G018300	19.1279	42.2766	54.4955	45.2225	46.5923	4
Potri.002G018600	13.4744	3.58438	3.36889	6.16273	22.2959	3
Potri.002G019200	29.1244	15.4177	15.4592	10.4187	14.4583	8
Potri.002G019300	0.567627	17.2299	8.41006	6.26082	4.29778	11
Potri.002G019700	0.714897	6.36874	10.366	7.44858	3.0363	2
Potri.002G020200	42.7241	191.706	99.98	80.2612	82.9161	11
Potri.002G020500	14.9053	61.1703	66.0646	37.8524	26.1306	7
Potri.002G020700	49.0862	16.4035	26.6363	24.751	48.0286	10
Potri.002G021100	8.061	5.03485	11.8673	4.14104	5.26771	12
Potri.002G021400	3.06759	21.4319	10.6839	11.7625	7.39043	11
Potri.002G021800	30.1934	29.6101	43.5957	50.7116	24.0295	2
Potri.002G022100	45.5657	2.40048	3.5616	3.8799	7.67949	8
Potri.002G022500	0.673435	48.0754	1.92108	17.6102	0.862246	11
Potri.002G022600	24.5627	45.6397	109.528	66.9073	92.9228	4
Potri.002G023700	7.86122	13.0662	15.4726	16.3647	9.68442	2
Potri.002G024300	0.580707	7.34922	6.02286	16.6823	4.08212	6
Potri.002G024400	19.5609	8.03836	10.3061	17.7282	11.6628	9
Potri.002G027100	16.5584	5.78743	5.52538	10.1713	10.2633	9
Potri.002G028500	2.99161	7.3957	11.2384	5.64247	2.68754	4
Potri.002G028800	58.7891	127.737	172.668	156.539	32.8343	2
Potri.002G029100	240.637	16.5273	48.9449	59.6046	128.557	10
Potri.002G029200	49.765	2.50136	6.35047	4.86483	6.49357	8
Potri.002G029300	9.06085	32.721	33.3562	14.9736	7.15933	7
Potri.002G029900	4.95429	11.1011	9.93844	13.0496	19.6485	1
Potri.002G030400	29.6487	5.44576	10.2697	8.53628	9.79148	8
Potri.002G031500	4.98429	10.4678	7.75281	6.97966	5.13879	11
Potri.002G031600	27.0392	10.5263	15.1942	10.5692	14.5843	8
Potri.002G031700	16.0738	3.97209	5.99631	2.89353	9.16709	10
Potri.002G031900	15.8292	32.0877	61.7054	40.7739	32.5084	4
Potri.002G032200	10.5789	3.18806	4.69341	5.33505	12.0747	3
Potri.002G032300	14.9062	7.50606	5.29073	4.48308	7.97351	8
Potri.002G032400	37.0361	4.55246	5.28031	4.1892	11.5525	8
Potri.002G032600	18.2594	9.97115	5.46315	7.60707	12.765	10
Potri.002G033000	6.3067	11.0581	3.18664	4.41136	3.88737	11
Potri.002G033100	2.4881	4.87404	11.338	2.77662	1.4656	4
Potri.002G033300	139.934	553.643	354.295	274.005	313.204	11
Potri.002G033400	8.93832	32.6838	31.2757	33.2756	16.5795	7
Potri.002G033600	3.2529	362.999	379.185	347.294	50.9208	2
Potri.002G033800	14.1631	3.76733	4.48915	7.09727	7.86145	9
Potri.002G033900	25.2703	34.7675	50.8073	38.5818	27.1904	2
Potri.002G034000	51.5438	37.3627	61.1804	47.8666	97.9399	3
Potri.002G034400	846.863	144.474	165.439	178.715	364.202	8
Potri.002G034500	20.3029	133.876	44.4211	56.2457	57.2777	11
Potri.002G035700	137.674	243.268	296.506	235.807	105.798	2
Potri.002G036500	46.0417	83.8984	121.041	77.7219	47.5475	4
Potri.002G037100	11.0196	1.77483	3.98635	2.78237	8.2879	10
Potri.002G037400	17.1241	5.53665	14.5377	8.61428	7.35289	12
Potri.002G037500	60.0966	24.4506	60.5565	38.9211	62.1239	3
Potri.002G038200	0.858882	8.09718	11.0562	10.5293	1.46948	2
Potri.002G038500	19.6735	5.72638	9.11183	1.74962	16.982	10
Potri.002G039100	1.80181	11.6269	4.37732	2.59772	2.19476	11
Potri.002G040600	44.571	19.7117	15.7021	16.8016	33.0353	10
Potri.002G041300	28.1058	10.0442	8.6425	10.9446	10.1143	8
Potri.002G042600	7.82986	17.1543	15.2944	10.8221	10.3631	7
Potri.002G043100	32.7167	84.6375	95.9172	100.247	104.432	5
Potri.002G044300	23.0754	57.332	39.2845	26.4309	38.0492	11
Potri.002G044800	5.29282	9.70669	13.9232	10.4661	1.59933	2
Potri.002G046400	18.2574	35.7046	44.705	34.3033	9.43946	2
Potri.002G046700	2.16181	10.3055	14.9512	23.9861	2.63921	6
Potri.002G048000	3.37974	6.42908	12.9223	8.22088	10.1343	4
Potri.002G048400	10.8887	6.77061	3.58167	11.5301	14.3606	9
Potri.002G049400	33.9497	5.4122	6.93496	5.24406	5.68646	8
Potri.002G049500	0.243426	16.1603	23.0046	32.2782	18.6347	6
Potri.002G049700	22.6939	7.83085	9.69736	8.98546	14.3261	10
Potri.002G050200	5.84617	6.45059	23.3903	18.7351	3.52469	2
Potri.002G050300	9.83588	14.2932	30.5451	21.6676	5.16604	2
Potri.002G050400	21.2456	29.1983	85.2234	58.806	11.9521	2
Potri.002G050600	11.2769	7.71607	7.76718	5.35276	7.64765	8
Potri.002G050800	84.2617	254.862	214.282	230.298	240.728	5
Potri.002G052300	47.8545	27.3388	23.2316	34.2772	56.2894	3
Potri.002G052900	6.44553	12.4015	12.433	18.2303	9.23483	6
Potri.002G053000	8.36282	15.2114	8.61903	10.8043	21.0748	1
Potri.002G053100	2.27134	8.47776	10.5831	7.86844	2.10295	2
Potri.002G054100	1.87212	13.3445	13.463	8.49706	3.9694	7
Potri.002G054700	43.0022	86.2069	60.739	60.3818	79.0082	5
Potri.002G054900	26.6963	1231.47	565.807	321.528	94.6911	11
Potri.002G055100	2.95195	61.1807	63.7447	55.2283	12.3111	7
Potri.002G055400	21.8169	18.7204	14.0234	10.4019	18.5723	10
Potri.002G056400	19.5816	17.8114	14.6285	24.6984	47.6785	1
Potri.002G056600	27.9927	8.20871	5.19747	6.86896	9.47519	8
Potri.002G056700	0.170335	13.0193	5.9703	2.32422	0.931947	11
Potri.002G057400	41.4031	97.0327	97.8619	77.0864	119.215	5
Potri.002G057600	122.061	345.599	408.087	286.634	137.517	7
Potri.002G057700	14.9136	87.4349	89.3226	67.9607	23.363	7
Potri.002G057900	22.162	1.80318	2.4788	3.65854	7.95332	8
Potri.002G058000	27.1707	7.8959	8.86653	7.77591	26.9103	10
Potri.002G058100	13.3701	3.72331	5.64089	5.23911	5.44812	8
Potri.002G058500	12.3334	7.7116	5.95463	5.33817	4.94486	8
Potri.002G059000	28.0275	12.4444	13.8685	18.3508	13.636	8
Potri.002G059100	6.80734	22.6814	36.1811	25.8476	21.1408	4
Potri.002G059900	24.8351	12.117	11.6454	12.4009	10.844	8
Potri.002G060300	5.71989	20.8911	15.3813	13.2933	5.22347	7
Potri.002G060400	3.97434	11.541	3.44332	5.09351	4.53598	11
Potri.002G060500	393.354	35.4803	53.1737	17.8428	107.432	8
Potri.002G062500	23.5735	54.6573	51.8654	46.4439	36.1817	7
Potri.002G063500	18.5814	10.0906	5.90172	8.19924	9.29025	8
Potri.002G063700	54.3392	0.435564	1.04171	2.28908	9.24847	8
Potri.002G064400	102.627	24.7278	23.5654	32.6346	39.2274	8
Potri.002G064900	17.8182	22.0089	29.8166	14.7608	16.1516	4
Potri.002G065300	31.1902	86.4836	95.0721	125.782	79.5302	6
Potri.002G065400	28.0871	14.4712	14.5945	11.964	28.5737	3
Potri.002G065600	1.5364	14.0409	7.43955	7.76325	5.78668	11
Potri.002G066600	25.5191	4.48405	7.03149	11.3465	9.46172	8
Potri.002G067100	23.0655	12.2576	10.4322	8.18807	8.17605	8
Potri.002G067600	14.2034	15.2635	23.0521	11.4057	8.28531	4
Potri.002G067800	271.046	56.3188	58.3601	44.0428	114.833	8
Potri.002G068400	9.04522	12.5848	9.42454	12.8557	20.4772	1
Potri.002G069400	48.9044	0.239084	3.02906	4.90686	30.039	10
Potri.002G070100	40.2694	832.38	529.483	536.23	102.789	7
Potri.002G070500	35.7257	22.3141	38.8062	8.09981	40.5765	3
Potri.002G071000	4.82092	8.10126	6.72101	7.23332	10.3631	1
Potri.002G071800	22.9712	7.80817	7.51273	8.77926	8.97538	8
Potri.002G072100	596.013	3836.28	2018.68	1840.72	1587.46	11
Potri.002G073000	6.9829	18.1129	5.89636	16.8897	32.8941	1
Potri.002G077000	8.91752	19.7533	19.9018	16.2206	13.3893	7
Potri.002G077700	10.5954	4.2556	3.69033	4.13965	5.05694	8
Potri.002G078600	36.2299	1.12289	5.07684	9.97422	4.16894	8
Potri.002G079400	148.571	38.4192	46.8764	57.2704	69.9661	8
Potri.002G079500	26.3928	1.09784	1.67641	0.0778489	10.5453	10
Potri.002G079700	21.9428	0.473407	1.50179	0.0855762	6.50844	8
Potri.002G079900	63.0148	28.461	25.5747	43.4168	85.0749	3
Potri.002G080000	2.82276	6.42258	10.0348	8.78794	1.91676	2
Potri.002G081000	28.9448	158.869	113.678	95.8991	76.8169	7
Potri.002G081400	67.9632	23.2169	24.4708	15.0254	22.9682	8
Potri.002G082400	30.0286	10.1093	10.8911	3.65066	4.71998	8
Potri.002G083200	17.1949	12.4851	5.70237	13.4534	22.6105	3
Potri.002G083500	67.9849	136.11	92.5898	123.81	246.723	1
Potri.002G083700	0.215413	11.8509	3.4249	2.76484	1.36874	11
Potri.002G083900	15.6059	5.12877	6.3954	4.91957	5.50948	8
Potri.002G084500	35.6493	15.0466	20.2398	17.3142	18.5696	8
Potri.002G085100	50.7937	3.3493	4.03283	13.6434	43.5555	10
Potri.002G085600	23.9311	10.2613	16.7207	3.31661	14.2443	10
Potri.002G086900	11.6317	2.44997	2.32422	3.03251	10.2361	10
Potri.002G088100	21.739	2.77203	4.32786	5.44063	6.86867	8
Potri.002G088400	29.0271	61.582	73.92	50.1433	35.6632	7
Potri.002G088500	91.6628	10.157	6.69275	17.6204	24.2026	8
Potri.002G088600	2.17326	24.8418	16.987	14.3184	20.7628	5
Potri.002G088900	29.7509	9.96741	7.32001	10.8481	13.9166	8
Potri.002G089800	84.5006	16.1904	26.5762	10.1733	23.5816	8
Potri.002G090300	12.8765	5.79645	5.47303	6.69941	10.2886	10
Potri.002G091200	4.33853	15.6687	12.8215	10.42	8.50786	7
Potri.002G091500	0.14049	2.04557	37.1798	0.315964	0.26771	4
Potri.002G091600	13.5902	7.83241	16.3564	19.3423	20.8606	1
Potri.002G092100	5.96456	8.15193	12.6696	13.8744	8.7302	6
Potri.002G092400	46.0525	8.90076	10.8304	8.65287	18.5844	8
Potri.002G092700	6.1766	23.0528	19.6602	25.3592	11.0634	6
Potri.002G093100	815.329	354.066	665.26	543.583	331.756	8
Potri.002G093300	2.3801	15.4379	21.2245	13.2767	6.26083	4
Potri.002G093900	6.89595	17.3268	15.3143	17.6914	4.98379	2
Potri.002G094200	168.698	95.4182	121.163	49.9743	170.21	3
Potri.002G094500	45.2601	18.8822	17.3043	21.7723	34.8539	10
Potri.002G094600	10.2175	4.42848	5.30146	6.4499	9.2086	9
Potri.002G095900	1.73162	22.2581	21.4604	18.8693	9.54871	7
Potri.002G097600	63.6448	27.1215	30.1569	23.3426	41.8446	10
Potri.002G098000	81.8192	51.1394	40.431	47.1553	50.1995	8
Potri.002G098300	12.2623	46.7608	36.5317	27.7861	47.6919	5
Potri.002G098400	21.1365	55.1887	52.3397	29.3785	19.7449	7
Potri.002G098600	1100.89	96.5593	211.086	92.0933	400.758	8
Potri.002G098800	955.092	75.0074	242.709	18.3817	457.942	10
Potri.002G099200	66.2276	99.2404	114.544	98.2762	40.2045	2
Potri.002G099400	24.9836	6.5261	5.77102	6.41536	7.36329	8
Potri.002G100200	63.2341	30.998	37.7278	35.328	53.6588	10
Potri.002G100300	6.90934	13.6848	12.4678	14.4178	10.8887	6
Potri.002G100500	21.0097	17.5099	48.6935	5.34094	27.0611	4
Potri.002G100600	4.66584	7.94009	14.2633	7.05564	5.69825	4
Potri.002G100900	5.28713	20.9786	13.0863	10.4775	6.89857	11
Potri.002G101100	131.163	204.113	412.288	219.174	61.8619	2
Potri.002G101200	80.6899	2.13651	7.71105	4.77811	3.34498	8
Potri.002G101300	53.4952	0.160684	1.02477	1.37892	0.96552	8
Potri.002G101500	44.0719	17.8266	19.7318	13.4428	20.1475	8
Potri.002G102100	7.53553	26.9459	34.7042	17.1607	12.0623	4
Potri.002G102500	184.29	16.9881	30.0304	13.0698	44.6152	8
Potri.002G103400	34.9462	703.342	620.763	151.583	864.717	5
Potri.002G104400	521.986	158.972	363.439	154.685	427.537	10
Potri.002G104600	178.033	79.0232	206.526	200.938	405.742	3
Potri.002G105900	44.2112	15.1031	13.7773	14.7075	15.2529	8
Potri.002G106300	52.2769	26.6093	23.7171	29.7852	33.3502	8
Potri.002G107200	24.7216	10.6779	19.7686	11.7444	10.0978	12
Potri.002G107300	53.426	25.5938	27.8731	21.953	26.0825	8
Potri.002G108000	227.552	108.004	131.939	127.752	200.922	10
Potri.002G108100	18.7334	5.32132	4.60617	4.03883	6.69395	8
Potri.002G108400	8.71375	61.5864	65.8538	80.3869	66.7405	6
Potri.002G108600	61.228	40.0994	34.4496	16.5901	20.922	12
Potri.002G111500	4.77375	9.97027	11.0446	7.08181	7.4495	7
Potri.002G111700	120.501	6.68122	16.0882	10.8858	35.031	8
Potri.002G111800	22.1902	3.37464	2.66379	4.47069	5.85203	8
Potri.002G111900	501.398	70.1642	134.94	89.8348	68.4362	8
Potri.002G112100	35.9563	91.4586	96.5817	92.5433	96.1356	5
Potri.002G112500	73.5647	182.064	137.658	115.932	149.718	5
Potri.002G112600	11.2203	23.0276	24.4085	14.9247	17.2539	7
Potri.002G113300	121.082	40.3624	50.8125	47.187	96.4574	10
Potri.002G113400	6.93392	14.2994	2.6411	7.25477	11.2971	11
Potri.002G113600	21.8802	14.7674	17.675	10.2663	24.3834	3
Potri.002G113700	4.21301	9.44867	11.6121	10.8045	7.21723	2
Potri.002G114200	173.052	29.3924	36.8163	22.7728	66.5559	8
Potri.002G114500	12.3073	41.5778	38.2316	20.1728	17.4282	7
Potri.002G114700	28.7356	7.58532	11.2632	12.1339	21.082	10
Potri.002G115300	1.82991	14.6029	14.5751	11.2905	2.5771	7
Potri.002G115400	13.904	246.699	447.974	0	0	4
Potri.002G116200	33.7797	6.78844	12.7551	10.0144	19.335	10
Potri.002G116300	44.8806	14.9396	33.8497	7.32843	52.7441	3
Potri.002G117000	6.34762	22.8304	9.80587	11.2928	10.2877	11
Potri.002G117100	0.335851	27.1825	2.41827	16.2605	5.96757	11
Potri.002G118000	33.0713	2.35911	6.90486	6.4957	11.8766	8
Potri.002G118400	17.1459	3.45489	3.08459	1.50339	4.60306	8
Potri.002G118800	23.0023	5.71573	6.1044	5.20004	8.31833	8
Potri.002G118900	54.7362	32.6726	23.4162	45.6395	49.192	9
Potri.002G119300	538.074	35.8879	130.823	13.4558	283.496	10
Potri.002G119400	88.4092	26.9245	42.5769	31.5141	47.592	8
Potri.002G119600	45.7039	69.5589	94.0169	55.8915	31.535	4
Potri.002G119700	22.2115	168.896	82.8529	27.8735	6.05814	11
Potri.002G120400	33.6571	7.91685	16.2718	24.436	47.2526	3
Potri.002G120600	31.4339	91.2177	73.7578	46.1187	46.1475	7
Potri.002G120700	8.16339	39.0513	40.5621	24.9344	21.0457	7
Potri.002G121900	5.01722	5.05521	5.22769	6.5503	13.3521	1
Potri.002G122300	61.3064	21.6899	21.4227	33.6048	46.7043	9
Potri.002G122600	266.178	60.0343	92.5295	48.3983	183.054	10
Potri.002G122800	51.0004	37.0127	44.679	26.9219	23.0877	12
Potri.002G123000	2.17956	5.20673	11.1742	9.77171	4.56855	2
Potri.002G123200	0.31289	17.7382	17.4587	3.87465	2.55721	7
Potri.002G123500	15.5068	6.15541	5.58454	8.60637	9.75273	9
Potri.002G124100	47.7653	20.8414	23.9687	21.6075	30.6417	10
Potri.002G124600	101.086	21.3467	28.458	15.8122	33.8034	8
Potri.002G124800	4.39492	8.79039	14.7856	13.9938	11.8111	6
Potri.002G125200	3.81857	5.07995	6.98856	10.2577	4.18919	6
Potri.002G126900	96.9486	1.34627	3.59357	2.31772	16.3387	8
Potri.002G127000	12.4071	0	0.0872733	0.0390757	2.05462	8
Potri.002G127300	35.6101	15.0423	17.4043	16.2708	15.0675	8
Potri.002G127400	5.82224	8.39399	11.9541	8.14361	5.65732	4
Potri.002G127800	27.2419	1.64073	3.07225	2.35631	3.50014	8
Potri.002G128800	8.02776	45.4159	19.1488	29.0109	19.3288	11
Potri.002G128900	84.7653	3.18273	8.99919	1.06136	32.8563	10
Potri.002G129300	25.6732	15.9029	16.0501	9.93805	21.7052	10
Potri.002G130700	150.174	12.8162	28.5673	8.94265	63.5572	10
Potri.002G131300	5.40155	5.61367	7.82811	5.13706	11.2404	3
Potri.002G132100	10.2089	1.32035	0.512794	2.0013	3.048	8
Potri.002G132700	15.1015	11.9261	10.4498	7.78216	6.74103	12
Potri.002G132900	11.1702	0.341386	0.682049	0.583782	1.96297	8
Potri.002G133100	10.9647	0.863101	1.67389	2.61563	3.74077	8
Potri.002G133300	17.7853	4.60863	5.49516	6.51493	7.73365	8
Potri.002G134300	7.03691	2.71155	1.59245	4.47149	11.8813	3
Potri.002G134600	131.812	37.496	51.6702	49.4687	29.0491	8
Potri.002G134700	50.3624	1.24769	1.33561	0.223742	5.02431	8
Potri.002G135100	12.9543	7.40438	6.3282	4.59479	7.07564	8
Potri.002G135300	4.16301	11.1872	11.9625	13.7117	5.98591	2
Potri.002G135600	19.1355	39.617	41.1419	31.3797	18.7421	7
Potri.002G136000	9.74726	15.249	19.714	16.0355	12.8698	4
Potri.002G137200	8.62012	31.3095	37.1231	27.8192	13.8595	7
Potri.002G137700	9.02894	9.88627	12.3213	14.077	21.4398	1
Potri.002G138000	13.1959	27.6041	23.0702	18.6032	19.6692	7
Potri.002G138200	21.7481	16.5167	14.2167	16.2241	10.6838	8
Potri.002G138800	219.109	410.861	444.356	480.018	255.919	2
Potri.002G139000	6.54034	11.3126	9.36211	12.0777	13.2712	5
Potri.002G139400	7.1337	15.1039	12.8724	15.1512	14.1385	5
Potri.002G139800	2.43014	8.71709	11.1001	16.7418	3.50729	6
Potri.002G141300	20.1924	13.3164	9.71888	13.3676	16.7629	9
Potri.002G141500	254.81	364.766	520.906	354.123	230.479	4
Potri.002G142800	9.41627	31.9238	12.8268	12.378	5.00693	11
Potri.002G142900	14.2935	27.9552	33.722	30.2972	18.3161	2
Potri.002G143300	14.1491	7.19812	6.95027	6.18972	16.8083	3
Potri.002G145500	0.140024	67.9455	36.808	14.9736	3.01944	11
Potri.002G146300	40.3667	80.8879	57.7925	82.1339	93.8875	5
Potri.002G146400	49.8364	114.548	117.726	107.815	59.1245	7
Potri.002G146500	10.9337	5.29498	7.84921	8.8331	6.81255	8
Potri.002G146800	115.333	220.656	341.751	238.975	112.216	2
Potri.002G147100	39.6446	12.8423	21.6252	11.1668	25.0156	10
Potri.002G149600	60.4224	18.0389	12.69	33.0611	57.0092	9
Potri.002G151100	5.09312	6.62385	7.6523	7.68858	10.8188	1
Potri.002G151400	21.6607	9.74546	12.5209	11.273	9.42049	8
Potri.002G152300	2.58934	11.1407	9.14108	7.43395	6.77522	7
Potri.002G153800	37.1715	71.2299	64.6358	61.5401	75.4768	5
Potri.002G154100	20.87	3.15586	2.70041	3.04168	5.67997	8
Potri.002G154600	20.5509	39.6334	45.5925	32.3065	39.897	4
Potri.002G155300	132.465	29.6208	76.0576	6.48636	114.341	10
Potri.002G155600	17.3249	28.4458	29.0594	29.2967	11.2278	2
Potri.002G156000	32.7714	10.4601	14.0317	17.5742	28.4013	10
Potri.002G156200	5.38198	17.8693	18.4814	13.4974	10.1713	7
Potri.002G156300	12.3352	56.7228	48.8776	48.2617	23.2834	7
Potri.002G156500	6.03329	16.2342	14.9144	13.4786	8.65713	7
Potri.002G156600	14.8628	57.0039	54.5843	65.057	40.5882	6
Potri.002G156800	9.61565	20.3142	15.9963	22.689	16.2181	6
Potri.002G156900	4.0991	10.9023	14.9348	10.1477	6.80684	4
Potri.002G157100	5.28444	9.17057	11.8771	9.17499	6.2131	2
Potri.002G157400	6.25858	17.3289	12.0162	11.7722	10.9604	11
Potri.002G157700	137.689	43.1015	59.6953	35.4818	43.5348	8
Potri.002G158000	31.4535	8.01875	14.8722	3.73087	20.7926	10
Potri.002G158200	37.9029	12.733	12.2145	9.03708	19.2965	8
Potri.002G159400	3.13023	10.5322	10.8575	16.7558	8.20335	6
Potri.002G160500	17.9486	9.04875	10.8635	10.0575	8.9557	8
Potri.002G161000	23.2004	66.9231	47.2699	46.8223	47.2541	11
Potri.002G161900	117.35	15.4105	12.5824	6.02538	34.2015	8
Potri.002G162100	12.1967	6.81056	4.47899	4.67159	4.82568	8
Potri.002G162300	3.73924	13.9061	16.1896	22.6313	13.3435	6
Potri.002G162400	166.639	106.206	188.447	370.923	623.998	1
Potri.002G162500	51.1399	20.0345	25.4466	21.0202	29.8662	8
Potri.002G162600	154.933	96.6737	74.636	85.2139	95.7101	8
Potri.002G162800	3.57366	10.3195	6.98749	7.02589	6.851	11
Potri.002G164400	154.033	26.2348	28.6911	13.5815	59.304	8
Potri.002G164700	10.7703	28.8131	19.409	15.1765	11.8921	11
Potri.002G164800	18.9242	32.6147	38.6787	30.181	21.7106	2
Potri.002G165000	691.673	76.082	130.289	28.6188	115.163	8
Potri.002G165400	33.3889	25.6389	43.747	42.1176	17.1141	2
Potri.002G167100	11.891	3.96661	2.85843	4.44285	3.08407	8
Potri.002G167200	14.464	10.0634	10.982	17.85	8.70313	9
Potri.002G167900	31.0986	7.91025	7.39089	9.88785	14.4147	8
Potri.002G168100	28.919	43.3966	40.2018	49.1675	23.4266	2
Potri.002G168700	72.9352	2.87451	13.7459	1.50353	25.8852	10
Potri.002G169800	14.5695	19.2378	24.828	31.4823	12.055	2
Potri.002G172100	33.7248	6.98689	12.7208	5.68417	16.3666	10
Potri.002G173900	0.313281	293.947	119.982	68.6656	22.5204	11
Potri.002G174300	57.0656	14.2309	17.8944	12.8	29.6377	10
Potri.002G174900	0.287419	6.80026	14.3947	1.62386	3.48343	4
Potri.002G175400	105.588	14.3486	32.5795	37.8387	86.7728	10
Potri.002G175600	107.182	13.9657	26.4448	6.85411	65.191	10
Potri.002G175800	10.3457	5.69429	6.14352	4.91969	4.93471	8
Potri.002G176300	14.4364	41.1307	36.3095	28.4544	25.9572	7
Potri.002G176400	7.02793	11.9588	10.3988	17.1522	12.5303	6
Potri.002G177500	5.07324	10.3952	11.549	8.28243	10	4
Potri.002G178000	4.63243	5.44969	10.4097	13.3338	3.29063	2
Potri.002G178100	8.26607	8.17393	10.3387	11.6525	17.8643	1
Potri.002G179000	13.8875	2.43294	7.10388	3.23878	9.61169	10
Potri.002G179100	11.2341	4.28476	5.04005	6.17074	8.27066	10
Potri.002G180400	39.9234	98.9266	59.3493	55.6544	91.3921	5
Potri.002G181300	80.5311	67.5833	116.807	94.3582	45.146	2
Potri.002G181400	42.5208	8.23839	7.52624	11.3263	13.5843	8
Potri.002G181800	12.3627	1.10804	1.68099	0.245105	2.62483	8
Potri.002G181900	14.0994	0.979552	1.33859	1.75279	5.62997	10
Potri.002G182100	41.0598	4.74723	9.12311	3.50087	10.1098	8
Potri.002G182500	113.251	38.5256	37.8537	45.6867	57.001	8
Potri.002G182700	15.5129	0.795123	1.99523	0.59888	1.24307	8
Potri.002G182800	18.341	5.38927	7.06969	5.725	9.01554	8
Potri.002G183200	31.4002	23.5965	15.7307	12.1001	14.04	8
Potri.002G184100	19.4018	0.751979	1.94549	1.87193	7.77799	10
Potri.002G184200	58.2004	119.916	119.396	94.0329	77.4092	7
Potri.002G184900	45.2187	3.26656	6.35264	7.25656	19.0458	10
Potri.002G185300	16.5043	7.60426	8.31837	8.81589	11.7138	10
Potri.002G187000	52.2793	11.8904	13.5442	12.6826	24.0974	8
Potri.002G187400	0.978196	23.6901	16.5669	11.0266	6.42849	7
Potri.002G187500	16.0343	32.2234	23.7795	28.1858	33.6561	5
Potri.002G187700	9.67162	14.2419	12.0239	21.7827	10.6146	6
Potri.002G188000	11.1685	215.931	143.701	109.174	288.644	5
Potri.002G188600	67.964	24.0368	34.4195	21.2644	31.2651	8
Potri.002G189300	7.67997	7.32879	5.01855	3.31015	10.6052	3
Potri.002G190200	14.6031	38.5179	61.2057	21.4654	17.3399	4
Potri.002G190400	22.5415	11.0702	10.1877	12.1341	13.1293	8
Potri.002G190800	41.6572	5.42594	11.3343	5.90916	18.424	10
Potri.002G191000	29.9034	10.2492	12.4201	24.1092	35.4129	9
Potri.002G191800	17.8854	0.422225	2.03552	0.099397	10.2031	10
Potri.002G192400	5.43688	18.1983	18.9457	16.969	19.5684	5
Potri.002G193000	8.56195	22.7576	15.9694	21.7998	14.2736	6
Potri.002G193800	13.6296	28.0134	22.7429	14.0923	17.5043	11
Potri.002G194200	27.7713	13.0823	14.8486	15.1659	9.83787	8
Potri.002G194500	21.0825	42.4934	34.9358	24.2228	34.3418	11
Potri.002G195100	18.0732	5.6191	6.80025	4.79514	7.60174	8
Potri.002G195300	6.1261	12.8099	6.86224	10.126	11.6988	5
Potri.002G196200	57.7718	28.3871	50.3842	29.2775	62.0676	3
Potri.002G196700	17.8027	191.06	59.1905	181.381	283.554	1
Potri.002G197200	31.4539	2.05707	5.12905	8.72369	14.0927	10
Potri.002G197300	9.51858	13.5698	14.7347	20.1534	10.927	6
Potri.002G197800	72.0792	125.069	162.203	93.5363	70.0353	4
Potri.002G197900	13.1071	2.12232	4.503	3.71263	5.31515	8
Potri.002G198600	28.2263	54.1132	65.4319	47.1845	30.4119	2
Potri.002G198800	124.55	20.3561	34.515	4.45577	50.6346	10
Potri.002G199900	12.096	5.52577	7.5662	10.1347	9.806	9
Potri.002G200200	10.9117	2.97915	5.37036	3.81578	3.51629	8
Potri.002G200900	5.87548	11.872	11.6118	10.9681	8.9608	7
Potri.002G201300	22.4563	57.901	61.0397	52.3676	28.6016	7
Potri.002G201500	87.602	113.897	110.113	54.684	69.7658	12
Potri.002G201600	42.3315	222.571	126.455	163.94	264.26	5
Potri.002G202000	5.1998	11.9787	5.77923	8.52661	8.34937	11
Potri.002G202300	51.1015	345.54	121.279	140.781	187.832	11
Potri.002G202600	3.17989	27.3358	22.6185	11.5287	5.87808	7
Potri.002G202700	6.23068	18.3533	12.9396	15.7244	19.5326	5
Potri.002G202800	52.7184	104.943	129.366	100.477	60.3939	2
Potri.002G203400	20.7592	38.4135	53.1084	37.3637	28.1883	4
Potri.002G203500	618.896	101.785	163.405	58.2257	274.111	10
Potri.002G204000	16.6861	39.4357	41.6785	32.5535	34.6337	7
Potri.002G204400	17.308	84.3237	104.619	94.7446	37.5533	2
Potri.002G204800	7.64737	16.4574	14.1314	12.1304	4.82657	7
Potri.002G204900	7.75265	12.3668	14.2596	13.5171	6.59282	2
Potri.002G205300	10.9882	25.5018	26.154	15.0057	21.5462	7
Potri.002G205500	2.4101	14.8618	14.7148	16.4528	6.71582	2
Potri.002G206000	16.9359	5.06854	5.47216	3.4346	5.78017	8
Potri.002G206400	29.142	1.21854	1.62151	4.27954	9.48583	8
Potri.002G207500	1.47771	2.31616	7.87405	8.60727	10.2717	1
Potri.002G208200	6.26262	13.6788	19.5278	6.48294	6.6014	4
Potri.002G208400	383.612	3.78608	11.5648	20.3219	62.4259	8
Potri.002G208500	19.1077	0.142741	0.0766671	0.173878	1.36691	8
Potri.002G208700	49.2037	0.384994	1.49564	3.35584	6.22089	8
Potri.002G209000	68.2717	0.73081	6.09889	3.36657	1.15308	8
Potri.002G211100	64.4268	66.4512	62.3587	829.509	758.178	1
Potri.002G212900	22.5525	65.6903	57.6035	51.4979	30.2219	7
Potri.002G213100	3.82399	48.1373	26.2742	26.9462	20.042	11
Potri.002G213500	6.7705	10.6508	16.6344	14.9001	7.49256	2
Potri.002G214800	14.5988	36.104	24.2376	38.8367	72.7667	1
Potri.002G215100	17.4429	33.2887	24.9979	24.9979	48.2657	1
Potri.002G216100	13.5111	26.0156	30.4763	29.6451	17.6488	2
Potri.002G216400	13.3649	27.991	30.1052	18.8506	17.9735	7
Potri.002G218300	2.48632	35.9186	20.4868	17.9799	6.82403	11
Potri.002G218800	1.51948	9.08466	9.49413	11.8287	8.32051	6
Potri.002G219300	9.50961	19.5083	22.1114	15.0518	13.3173	7
Potri.002G220400	13.3368	23.3933	16.6948	24.4807	41.9095	1
Potri.002G221400	747.59	583.522	486.265	366.23	695.695	10
Potri.002G222600	12.7806	3.04287	7.24727	6.61786	7.10049	8
Potri.002G222700	206.257	42.7831	105.437	31.1195	77.6604	8
Potri.002G223100	325.37	56.9741	61.9722	59.7739	137.851	8
Potri.002G223300	12.122	0.853265	1.60572	1.25464	2.34173	8
Potri.002G224100	51.3389	26.6903	99.4284	15.2083	24.7383	12
Potri.002G224200	19.7368	2.26998	9.0553	3.24082	5.92931	8
Potri.002G224600	7.95713	12.9278	22.6953	13.7396	4.70535	2
Potri.002G225500	2.96431	10.5571	6.71084	7.6528	7.7917	5
Potri.002G225600	31.4708	69.8213	67.5752	56.4125	54.414	7
Potri.002G225800	15.8455	21.4637	32.2418	20.4456	21.0286	4
Potri.002G226600	9.23474	27.3892	23.1949	17.6073	17.3961	7
Potri.002G226900	12.4275	29.651	32.9494	20.6822	18.1582	7
Potri.002G227700	10.233	5.15367	1.66189	3.44242	3.54221	8
Potri.002G228900	33.3171	17.6048	17.4767	15.0648	12.3466	8
Potri.002G229200	45.1465	84.1856	88.5392	104.403	74.8429	6
Potri.002G231900	77.4204	2.04643	5.1645	3.44436	8.14127	8
Potri.002G232500	41.3489	24.4036	18.8495	34.923	47.4419	9
Potri.002G233600	2.7241	8.85903	13.2252	16.0665	9.89317	6
Potri.002G234000	6.48503	34.8356	29.5527	13.4839	12.5598	7
Potri.002G234100	6.60872	29.6822	31.0194	16.8829	15.9206	7
Potri.002G234600	38.3987	11.8533	12.8605	16.3943	40.0275	3
Potri.002G235400	21.1218	4.6687	8.37503	7.18903	9.22122	8
Potri.002G235800	144.715	116.268	130.026	49.375	58.343	12
Potri.002G236400	1.77273	28.3637	24.0751	13.4798	9.16776	7
Potri.002G236800	10.446	26.853	21.4304	17.8291	9.13683	7
Potri.002G237500	26.847	58.7292	34.591	30.4554	44.8761	11
Potri.002G238600	15.776	6.36758	8.741	9.81331	10.4828	8
Potri.002G239000	19.3851	35.508	39.1488	40.435	23.9823	2
Potri.002G239500	13.0194	4.37572	5.32328	2.73226	2.02045	8
Potri.002G239700	55.5747	37.6137	30.1952	25.2832	68.9573	3
Potri.002G239800	7.83833	15.6457	15.8173	14.8856	14.1561	5
Potri.002G240600	68.8863	28.9651	33.8122	29.0796	39.3537	8
Potri.002G240800	4.10045	14.9718	11.8013	8.29603	5.74684	7
Potri.002G241700	68.1722	18.4831	17.0683	21.6901	13.0215	8
Potri.002G241800	39.12	21.8915	15.689	15.3437	22.6208	8
Potri.002G242100	3.38429	17.7282	29.6005	20.0548	5.97568	2
Potri.002G242300	18.0829	5.63322	6.39369	10.1156	11.3507	9
Potri.002G242600	114.694	250.154	300.676	196.274	78.653	2
Potri.002G243700	5.21158	10.2233	13.3182	10.0531	10.4309	4
Potri.002G245400	42.147	27.991	28.057	20.3283	30.588	10
Potri.002G245600	11.7963	27.4794	30.5206	32.2348	14.5081	2
Potri.002G246400	15.4022	1.95375	2.70473	5.18621	7.56685	10
Potri.002G247700	13.3675	53.1492	26.0019	41.2933	32.0985	11
Potri.002G248000	6.29306	13.5694	12.0901	9.04308	8.23245	7
Potri.002G248500	12.5311	20.7522	32.5321	23.4062	17.2199	4
Potri.002G248600	52.7673	31.2853	24.4995	18.0027	31.5905	8
Potri.002G248800	8.29048	13.5474	13.8918	10.3677	16.8081	5
Potri.002G248900	68.8566	6.32328	21.1067	6.97992	43.0659	10
Potri.002G249300	104.792	44.601	84.9727	67.5173	65.3898	8
Potri.002G250000	7.10969	9.20942	13.6775	22.6689	15.0703	6
Potri.002G250900	1097.27	48.1165	86.866	154.137	542.613	10
Potri.002G251000	57.2195	60.1262	85.4458	93.015	182.837	1
Potri.002G252400	15.4392	30.4006	6.48444	24.9317	22.6249	11
Potri.002G252600	45.5948	64.6598	80.9514	100.464	61.8549	6
Potri.002G252700	17.7297	24.0177	31.2658	13.8732	16.0011	4
Potri.002G252800	10.9893	3.06441	3.18212	3.90696	9.45857	10
Potri.002G252900	21.3596	44.304	58.1595	54.6726	21.1252	2
Potri.002G253400	9.90095	13.2308	7.81294	5.91	14.0195	3
Potri.002G254100	20.1843	52.035	58.9847	48.5063	36.5943	7
Potri.002G254800	23.0946	5.68845	6.46609	3.90411	7.77097	8
Potri.002G255200	17.5761	39.7242	21.8845	0	2.63128	11
Potri.002G255900	46.87	85.7934	91.933	98.225	57.6375	2
Potri.002G256200	67.4303	23.3359	31.3706	18.7333	27.2117	8
Potri.002G256400	15.0572	35.1522	25.4259	31.1203	37.2003	5
Potri.002G256900	36.772	22.2507	20.9387	10.8721	17.32	8
Potri.002G257200	61.564	89.6677	136.091	95.7554	50.5698	2
Potri.002G257900	95.3538	0.564493	2.07678	3.30068	13.5004	8
Potri.002G259000	2.27368	9.41112	10.7111	12.1886	2.12774	2
Potri.002G259600	15.4765	23.9816	21.7423	28.8406	14.2677	6
Potri.002G260100	22.2772	8.96263	6.46669	8.53383	18.7728	10
Potri.002G260300	1.13701	3.40448	0.942359	5.17227	13.6163	1
Potri.002G260600	28.7517	12.8589	10.1295	20.7198	16.4155	9
Potri.002G260800	22.3386	5.8593	5.34319	5.64156	14.1932	10
Potri.002G261500	57.0899	66.5426	27.6629	31.1591	28.8865	12
Potri.002G261800	27.5291	5.40209	7.88959	7.57506	8.24832	8
Potri.002G261900	25.0701	28.3953	64.0826	42.044	16.6106	2
Potri.002G263100	19.436	1081.64	2247.84	720.397	409.802	4
Potri.002G263300	4.64055	11.5212	7.86458	9.57801	10.2368	5
Potri.003G000800	3.89699	20.8754	7.52795	34.4847	13.8295	6
Potri.003G001000	59.7464	33.3605	28.3683	29.6418	39.5636	8
Potri.003G002800	10.4931	0.150713	0.981971	0.30175	4.58261	10
Potri.003G003400	6.2763	22.3385	15.1829	9.67545	8.96884	11
Potri.003G003800	21.0826	0.571844	0.783316	0.421838	1.64483	8
Potri.003G004000	51.1994	23.7459	24.7217	33.4881	32.2738	9
Potri.003G004700	27.3296	78.6484	110.129	86.9822	30.1799	2
Potri.003G005800	2.105	5.64621	3.59004	4.95235	11.795	1
Potri.003G006900	40.1211	16.5166	29.77	18.0529	24.8784	8
Potri.003G007400	4.24124	9.05534	11.1401	5.312	6.10115	4
Potri.003G009000	14.2757	1.40206	1.62757	1.02744	2.35478	8
Potri.003G010200	64.4359	111.825	160.307	130.784	54.1017	2
Potri.003G011200	9.18174	28.6051	85.878	5.92562	25.098	4
Potri.003G012300	6.70723	19.3327	17.1535	14.8981	12.3251	7
Potri.003G014200	19.9343	3.25152	3.16158	2.54793	3.92101	8
Potri.003G015100	8.79925	16.59	18.8274	13.4715	10.0557	7
Potri.003G015400	46.9202	11.8787	12.4809	15.7976	17.4215	8
Potri.003G018500	29.3563	5.7142	6.55916	8.96632	11.1302	8
Potri.003G018800	25.9722	2.84304	4.32501	3.92127	15.2839	10
Potri.003G019600	9.98839	22.4195	16.3777	13.587	15.2721	11
Potri.003G020200	212.138	69.7981	154.197	109.95	114.423	8
Potri.003G020300	42.9812	64.2002	101.588	67.1391	36.9512	2
Potri.003G020400	39.1355	57.2868	52.5478	43.3385	78.3346	1
Potri.003G020700	4.91615	7.36275	4.74405	6.12966	10.9108	1
Potri.003G022100	24.2447	5.49546	6.24953	15.0936	14.3493	9
Potri.003G028000	17.3991	7.26753	11.2787	13.0863	13.4864	9
Potri.003G030300	76.06	44.354	50.9011	37.0758	52.2672	10
Potri.003G030800	5.59997	21.9213	22.9938	15.6773	10.0613	7
Potri.003G030900	25.2291	36.3897	48.4195	48.1911	65.4886	1
Potri.003G032200	6.3385	8.84374	13.8584	7.82868	6.06725	4
Potri.003G032800	101.696	72.9411	87.4269	132.047	60.3298	6
Potri.003G033300	12.0997	7.43968	8.24146	4.28792	8.09717	10
Potri.003G034600	0.665064	3.74458	17.722	12.4308	3.69181	2
Potri.003G034700	5.98948	25.8561	15.9197	11.9695	6.97362	11
Potri.003G038500	64.7302	26.1297	45.2453	120.228	459.562	1
Potri.003G039000	6.14856	7.82264	5.63314	10.5553	20.3982	1
Potri.003G039400	27.0754	6.53975	8.78308	5.77574	11.6012	8
Potri.003G040500	31.6425	23.164	14.7589	21.9426	19.4837	8
Potri.003G041100	77.945	224.937	283.453	150.882	94.7585	4
Potri.003G041200	91.1893	248.521	255.805	146.236	32.0766	7
Potri.003G043600	6.04869	9.90518	10.3098	8.97938	13.0779	5
Potri.003G044100	10.6716	11.8104	23.041	12.6271	10.9472	4
Potri.003G045000	10.8235	4.00788	3.13981	3.85718	7.56821	10
Potri.003G045300	587.778	230.325	291.227	237.073	331.956	8
Potri.003G045500	138.065	294.439	298.431	260.249	159.142	7
Potri.003G046200	107.349	382.964	348.263	252.532	110.799	7
Potri.003G046800	32.0416	1.60598	1.81757	4.47044	14.4369	10
Potri.003G047600	8.47731	17.9215	14.1774	17.7761	10.8782	6
Potri.003G047700	20.868	23.6076	25.5084	35.1088	15.9189	6
Potri.003G048100	19.2446	3.98815	4.67731	5.59091	12.2668	10
Potri.003G050100	56.7796	15.487	17.9644	19.0936	32.9777	10
Potri.003G050600	18.5253	17.9295	11.7923	24.7046	20.6336	9
Potri.003G050900	70.9872	110.731	229.562	235.707	190.057	6
Potri.003G051300	52.8606	12.3345	13.6991	15.2567	30.5804	10
Potri.003G051400	6.20802	9.75248	12.4759	5.47057	7.43945	4
Potri.003G051600	31.5043	4.6652	9.36716	9.98978	24.9523	10
Potri.003G052400	17.9183	61.1383	53.6966	39.7976	37.9519	7
Potri.003G052700	41.7254	97.3015	87.9792	79.9782	77.3331	7
Potri.003G052800	16.5018	56.9905	40.7865	46.4386	52.5298	5
Potri.003G053100	79.201	146.002	173.052	133.7	69.5887	2
Potri.003G053800	11.2431	8.27603	8.2562	10.9161	4.78147	8
Potri.003G054000	23.1955	13.4264	13.5196	7.95219	5.38917	12
Potri.003G054800	10.2789	4.35683	5.71594	4.76998	6.63829	10
Potri.003G054900	8.65605	25.7465	28.3452	15.3394	9.77067	7
Potri.003G056200	23.1696	2.53866	3.42386	10.6135	16.9027	9
Potri.003G056500	19.0163	9.33908	10.1397	14.4337	14.6476	9
Potri.003G058400	31.581	47.2202	66.7611	44.7872	39.5184	4
Potri.003G058500	7.97682	18.7238	15.9572	17.4727	19.4568	5
Potri.003G059800	1.62984	11.5801	10.8333	93.5833	8.25614	6
Potri.003G060100	19.4718	38.6763	42.5201	41.2354	25.7279	2
Potri.003G060300	4.92439	10.0976	11.0711	6.36242	4.33183	7
Potri.003G061000	0.133738	20.3873	8.8037	0	0	11
Potri.003G061100	28.6002	291.568	335.573	145.106	75.1121	7
Potri.003G061200	3.26773	293.611	104.183	70.041	40.4541	11
Potri.003G061300	55.7884	7.6511	21.3446	13.8924	29.2287	10
Potri.003G061700	2.18824	19.4858	7.57404	6.30505	2.75252	11
Potri.003G062200	5.24216	24.0615	8.49035	16.3144	11.5744	11
Potri.003G062300	0.0856674	19.6611	36.8506	56.3767	2.01971	6
Potri.003G062400	25.6601	297.279	319.911	210.137	118.044	7
Potri.003G063200	51.5387	9.68389	12.9337	12.4036	19.5806	8
Potri.003G063400	39.1557	23.9019	17.2096	33.4441	57.2509	3
Potri.003G064300	38.5658	58.3873	23.6333	26.6533	38.056	11
Potri.003G064600	2.07213	33.1815	19.4562	18.4696	12.2468	11
Potri.003G065100	160.591	5.3136	3.89561	125.742	97.7351	9
Potri.003G065200	0.814153	0.390567	0.668353	9.04246	15.3315	1
Potri.003G065800	12.9832	4.61845	1.47943	5.07774	3.76977	8
Potri.003G066000	26.5552	17.4352	12.7298	13.4596	21.0719	10
Potri.003G066400	20.3887	110.845	93.3985	46.7988	54.2108	7
Potri.003G067400	26.2766	9.38881	9.30894	94.6456	102.469	1
Potri.003G067700	21.6622	46.0454	45.7681	42.5628	39.8187	7
Potri.003G067800	47.6402	38.738	25.9903	19.6666	34.1965	8
Potri.003G068900	111.33	13.7163	38.3451	3.85943	17.0382	8
Potri.003G069600	6.05143	9.45314	14.2592	12.0772	10.2499	4
Potri.003G070200	10.33	0.233047	0.508501	0.927536	1.21053	8
Potri.003G070600	11.4681	46.8907	32.8181	20.9162	23.6472	11
Potri.003G071000	5.38599	16.8077	2.81875	8.12871	10.394	11
Potri.003G071200	98.7344	191.461	332.804	206.961	98.0146	2
Potri.003G071300	13.5489	10.4138	8.02438	6.6711	6.01906	12
Potri.003G071400	0.230779	38.6111	11.0684	14.0058	3.71353	11
Potri.003G071500	11.4814	5.90516	3.51929	3.56051	1.94321	8
Potri.003G071800	126.204	5.64238	12.8155	15.214	38.1242	8
Potri.003G072200	4.69616	12.1942	1.80041	5.76962	7.25256	11
Potri.003G072700	108.719	31.3363	39.337	20.6679	47.6233	8
Potri.003G072800	57.0081	126.24	81.0535	90.7881	62.5643	11
Potri.003G073100	14.0233	13.3964	6.28705	8.06556	7.81321	8
Potri.003G073300	4.8957	6.88984	12.1842	10.7824	6.93689	2
Potri.003G074400	15.1953	7.16495	12.953	8.89743	11.4395	10
Potri.003G074700	28.2297	7.34842	10.2354	9.67718	11.981	8
Potri.003G075000	28.0599	65.4185	14.6706	22.4725	32.0661	11
Potri.003G075100	3.82957	23.2764	5.06963	4.32208	3.55347	11
Potri.003G075700	10.3251	5.08732	4.87107	7.00755	11.9762	3
Potri.003G076500	12.8633	8.03912	6.1846	7.57319	8.3293	8
Potri.003G076900	0.654688	4.69725	10.27	3.99132	0.418612	4
Potri.003G078000	6.78099	15.9501	12.6508	12.3015	8.82484	7
Potri.003G078700	26.9714	52.3523	69.9534	47.7168	25.6644	2
Potri.003G079600	5.88058	15.2876	14.074	9.38886	6.62855	7
Potri.003G079800	3.14526	8.73192	10.1718	9.25669	4.04932	2
Potri.003G079900	13.6492	2.16021	3.1001	6.595	12.6484	9
Potri.003G081200	147.621	46.2059	83.0491	14.5074	73.3717	10
Potri.003G081500	139.329	6.51992	18.9842	2.65949	56.1998	10
Potri.003G081900	36.551	47.8923	74.3205	44.3243	32.2864	4
Potri.003G083000	70.5741	0	0.129272	0	5.69239	8
Potri.003G083200	0.0377222	147.176	31.456	72.2793	5.93033	11
Potri.003G083900	29.9449	14.8529	17.9859	8.35852	15.2441	8
Potri.003G084000	5.3825	47.3621	45.0673	36.8699	24.9474	7
Potri.003G085600	130.129	54.6294	59.4624	56.3883	72.2973	8
Potri.003G085700	3.31972	29.6893	19.8359	48.061	36.1674	6
Potri.003G085800	11.6134	20.5646	26.8017	19.6013	17.9715	4
Potri.003G086000	12.1103	27.8657	25.5276	15.4369	15.7611	7
Potri.003G086100	125.185	182.278	277.967	250.956	142.4	2
Potri.003G086200	12.0765	5.79638	5.78186	7.2119	7.3458	8
Potri.003G086900	21.6882	12.6878	14.2853	11.1629	8.87197	8
Potri.003G087000	0.681173	137.584	57.9969	81.1065	35.15	11
Potri.003G087400	2.28729	1.67784	7.40339	2.23221	11.1553	3
Potri.003G087600	32.0575	51.338	53.5306	69.9339	37.0582	6
Potri.003G089300	58.1658	154.026	76.7862	111.333	246.811	1
Potri.003G089600	7.93919	19.9187	12.6795	17.6854	25.3753	5
Potri.003G089900	9.82657	12.948	8.84618	9.71758	23.9992	1
Potri.003G090100	5.26691	17.2922	11.8547	15.3681	17.687	5
Potri.003G090300	30.6531	28.4061	13.8056	14.2591	18.8835	8
Potri.003G091100	61.3666	30.1041	37.7263	31.7963	45.2605	10
Potri.003G091400	14.1722	5.57931	10.1084	4.90045	10.9837	10
Potri.003G091500	13.9628	24.0992	31.9735	15.9994	13.0623	4
Potri.003G091800	23.2937	8.99464	11.5543	7.56416	19.1918	10
Potri.003G092100	0.6927	10.3582	2.32768	1.5078	2.56662	11
Potri.003G092200	135.677	28.9377	30.8093	17.0368	50.7252	8
Potri.003G092700	13.0019	29.694	38.9647	16.8093	33.7947	4
Potri.003G092800	158.442	80.5555	84.5042	65.1122	114.738	10
Potri.003G093000	17.8199	3.27431	5.51338	3.32102	5.82465	8
Potri.003G093100	15.7679	2.19749	4.88118	3.53317	7.56472	10
Potri.003G094100	55.427	7.2458	8.06149	9.35223	14.7757	8
Potri.003G095400	12.0012	19.5693	36.6669	24.1352	15.1612	4
Potri.003G095500	17.2045	6.81629	13.9787	9.54675	10.1294	8
Potri.003G095600	7.91035	30.1706	28.4241	16.6002	12.054	7
Potri.003G095700	4.9684	7.88815	10.8723	10.4583	9.76936	6
Potri.003G095900	12.8398	27.8694	27.7684	17.3459	16.7509	7
Potri.003G096100	22.3426	5.27547	4.74724	7.20813	6.26523	8
Potri.003G096300	18.5974	4.76127	9.10408	6.8946	10.5247	10
Potri.003G097400	4.42525	9.19437	5.60966	9.08271	10.4581	5
Potri.003G098000	44.6444	24.4159	18.6884	18.746	20.0092	8
Potri.003G098100	10.4315	28.1065	26.2194	20.3566	14.6195	7
Potri.003G098500	15.9038	1.52815	6.57549	4.3957	5.96962	8
Potri.003G099400	40.9166	130.451	55.675	70.1035	128.696	5
Potri.003G099600	3.50908	7.69708	6.64505	7.94639	10.7472	5
Potri.003G099800	16.0391	6.57872	7.62841	8.29149	15.8857	10
Potri.003G099900	14.8408	23.4767	29.7441	24.2016	13.694	2
Potri.003G102100	42.5448	40.2247	16.0856	11.6045	13.2455	12
Potri.003G102300	13.3467	3.59618	2.55703	2.47771	0.897177	8
Potri.003G102800	21.7001	83.6688	100.897	74.1833	22.6432	2
Potri.003G103900	24.2046	23.1792	77.8753	7.67592	29.8957	4
Potri.003G104400	47.1524	50.4318	63.363	25.9824	39.5062	12
Potri.003G105500	24.9261	17.7435	15.2902	9.03361	17.6273	10
Potri.003G105600	3.11184	12.5731	4.68605	4.59471	5.62137	11
Potri.003G106400	4.90401	18.0686	17.1514	17.5585	8.92333	7
Potri.003G107600	63.4024	5.58566	11.7481	15.5251	36.5411	10
Potri.003G107800	96.4408	171.139	206.858	194.892	152.564	2
Potri.003G109000	14.7161	12.6435	7.24618	7.64283	8.99166	8
Potri.003G109100	10.5212	15.1831	18.9194	21.0944	15.4532	6
Potri.003G109300	15.3219	14.4273	10.0712	20.1427	16.6126	9
Potri.003G109400	20.0021	12.7754	8.96348	10.6402	12.409	8
Potri.003G111100	20.7505	38.4627	46.2811	45.8171	34.5369	6
Potri.003G111200	0	7.78471	28.0784	8.3708	0.412344	4
Potri.003G111300	1.58107	154.293	296.178	308.076	11.9893	2
Potri.003G111400	137.416	823.86	914.665	1218.4	547.379	6
Potri.003G111500	18.4694	13.2382	14.9202	24.4645	46.2482	1
Potri.003G111600	6.0788	13.9043	11.5427	11.3525	9.12418	7
Potri.003G112600	15.7975	6.1686	7.24246	28.9423	60.3078	1
Potri.003G112700	14.1341	23.5519	41.1185	31.7311	11.9327	2
Potri.003G113100	36.6762	2.19231	4.83119	0.629858	10.7892	8
Potri.003G113400	43.9458	34.7881	35.9888	33.7616	19.6433	12
Potri.003G113500	18.8995	28.2134	16.3225	27.9693	43.4445	1
Potri.003G113600	17.0105	36.0005	30.5186	35.4844	50.3365	1
Potri.003G113700	11.9949	7.63557	3.3808	5.398	3.79583	8
Potri.003G114800	137.42	287.616	404.267	281.672	117.282	2
Potri.003G115000	48.1693	20.6402	20.9273	33.6122	38.097	9
Potri.003G115200	59.5126	11.1083	16.8147	5.40494	40.3359	10
Potri.003G115400	12.7822	9.30223	11.9609	5.86384	8.71695	12
Potri.003G116500	10.1917	24.1959	31.9581	27.4827	13.4334	2
Potri.003G116700	6.00905	1.7159	2.43436	4.83758	13.5745	3
Potri.003G116900	0.265711	20.967	27.0038	32.305	3.28314	2
Potri.003G117200	8.95643	5.72957	14.0532	15.9096	19.3994	1
Potri.003G118400	16.5697	10.0971	8.80143	4.53979	3.8396	12
Potri.003G119100	0.474471	141.224	212.907	160.717	17.475	2
Potri.003G119600	12.7765	5.12389	8.69731	7.86481	8.51807	8
Potri.003G120300	14.2767	69.6676	79.8196	70.5389	34.4028	2
Potri.003G121200	50.715	0.238765	2.90193	0	5.40981	8
Potri.003G121500	7.88363	8.24767	10.178	3.51981	6.33579	12
Potri.003G122900	217.961	9.27314	29.9134	7.97748	36.3038	8
Potri.003G123100	162.466	256.941	314.222	279.189	133.949	2
Potri.003G123400	110.75	27.7518	33.3309	42.805	43.3075	8
Potri.003G123500	8.51525	22.1385	22.3973	12.4911	12.4816	7
Potri.003G124600	11.4296	3.61875	4.86295	6.56695	4.78093	8
Potri.003G124800	12.5164	4.85649	7.1218	6.40649	6.96872	8
Potri.003G125000	11.3605	10.5635	10.2739	6.51455	19.8603	3
Potri.003G125400	8.58999	8.58565	16.814	15.0254	5.62691	2
Potri.003G125600	0.0943925	70.7265	29.4318	23.4728	5.62901	11
Potri.003G125800	142.856	337.795	265.458	287.766	190.668	7
Potri.003G126500	6.05953	11.8782	12.4684	11.7306	11.6079	5
Potri.003G126600	23.0775	12.74	10.9397	15.1454	13.3297	8
Potri.003G126800	48.8962	17.2109	15.4014	16.7051	17.5286	8
Potri.003G127100	10.585	8.24606	8.28541	6.33965	14.5245	3
Potri.003G128800	26.5441	270.658	183.28	132.741	86.42	7
Potri.003G129000	10.1971	5.27001	4.46901	5.44703	7.11823	10
Potri.003G129100	3.07335	11.2924	10.2325	16.03	38.6908	1
Potri.003G130100	48.5987	21.6233	18.8509	13.633	18.4536	8
Potri.003G130900	5.40629	7.05581	7.91347	11.7402	5.96053	6
Potri.003G131400	11.9306	1.81912	4.13584	4.07216	4.13318	8
Potri.003G131600	248.26	28.7379	28.6796	27.2972	54.2262	8
Potri.003G133100	14.1795	5.75365	5.75809	5.38119	6.98703	8
Potri.003G133400	14.4185	1.11869	2.81581	0.625157	5.24448	10
Potri.003G134600	31.2606	496.338	468.277	313.685	109.257	7
Potri.003G134800	0.615036	35.8601	27.5633	15.6324	16.0651	7
Potri.003G134900	16.5799	7.68424	8.00907	7.13119	9.91278	8
Potri.003G135200	5.1358	12.223	8.4541	10.1619	14.4953	5
Potri.003G135600	11.9689	27.9056	30.5878	31.6585	23.4143	6
Potri.003G136000	20.3091	7.1586	8.27674	9.59971	7.71337	8
Potri.003G136500	6.16385	15.0109	15.4177	12.6771	6.38179	7
Potri.003G136600	36.4009	16.8355	23.6274	28.4159	18.7216	8
Potri.003G137100	12.3678	7.37377	5.53382	6.64886	9.01426	10
Potri.003G138000	5.89966	10.6201	10.8339	14.3503	4.41967	2
Potri.003G138100	6.3972	12.8283	14.7746	9.92256	5.62109	7
Potri.003G138200	23.3105	48.2989	33.0728	31.0812	36.5575	11
Potri.003G138600	532.886	24.3628	84.6274	11.0704	285.321	10
Potri.003G138700	150.949	93.5571	481.98	258.125	644.084	1
Potri.003G139100	27.2649	12.8474	23.9229	23.7859	14.9784	8
Potri.003G139600	24.9194	15.5956	24.3721	26.2996	12.5513	2
Potri.003G140100	2.07239	8.72444	13.2437	10.2967	3.19082	2
Potri.003G140300	7.8059	33.7425	39.4014	20.3352	7.65604	7
Potri.003G140400	5.81303	13.7374	6.56455	14.7857	24.2668	1
Potri.003G140600	12.1885	15.3501	14.1042	15.6689	7.67567	2
Potri.003G141200	6.2053	5.0005	11.0336	6.78704	5.74802	4
Potri.003G141700	3.96797	12.7463	8.141	9.35045	12.3841	5
Potri.003G141800	5.12261	2.43899	0.692913	8.57541	11.9934	1
Potri.003G142100	14.7209	4.94676	5.24952	7.50434	10.6331	10
Potri.003G142400	40.2561	23.0036	14.9903	21.2277	18.758	8
Potri.003G142500	4.79337	12.8298	10.4936	7.93239	6.20657	7
Potri.003G142800	10.9599	5.2142	3.81055	3.17091	5.98657	8
Potri.003G143200	38.9755	11.6462	12.9769	11.9745	15.6432	8
Potri.003G143900	2.91034	12.762	16.3371	13.8798	7.08837	2
Potri.003G145600	21.057	10.824	14.786	20.8237	9.28905	9
Potri.003G146400	7.37791	7.74405	11.6833	11.1578	4.30483	2
Potri.003G147600	4.10392	5.10274	12.1995	19.0458	9.70872	6
Potri.003G148300	10.0488	19.1181	25.0147	18.7131	18.1098	4
Potri.003G149700	0.111006	23.6728	17.7525	7.82933	3.99284	7
Potri.003G149800	11.3467	4.76029	4.40745	5.28774	10.3308	10
Potri.003G150000	22.8521	2.83559	5.18909	1.33671	11.5681	10
Potri.003G150300	8.50829	10.4696	18.3809	22.4094	6.09867	2
Potri.003G150700	22.4605	52.2377	48.6723	20.707	31.9403	7
Potri.003G150800	448.391	114.16	175.163	46.1923	339.65	10
Potri.003G151700	227.476	60.3289	77.5611	73.8382	83.9812	8
Potri.003G151800	11.0802	3.60695	4.62707	4.70414	6.82118	10
Potri.003G152000	1.73052	26.7293	11.1189	4.05273	5.27443	11
Potri.003G152100	16.1694	1.14523	5.52407	2.08613	2.59647	8
Potri.003G152200	8.92309	21.1292	15.5381	10.2931	9.17616	11
Potri.003G152300	30.4275	75.582	77.3808	64.4128	43.3841	7
Potri.003G152400	13.7736	2.61532	7.78106	1.73423	5.05278	8
Potri.003G152500	10.2056	0.870103	1.4115	1.37906	1.24271	8
Potri.003G152700	3.44229	13.0587	6.51734	7.06299	4.45513	11
Potri.003G154300	6.83997	24.7114	22.1341	17.9674	21.0842	5
Potri.003G154600	4.87837	11.4903	14.6888	13.7369	10.8	6
Potri.003G154900	28.037	91.6441	78.9114	61.7563	60.7721	7
Potri.003G155000	16.1623	34.8975	37.4975	31.6592	17.5846	7
Potri.003G155200	12.1802	2.04277	2.94141	2.47932	4.92671	8
Potri.003G156600	27.11	8.41844	13.9018	6.71138	8.7121	8
Potri.003G157300	14.2489	4.14289	5.31016	6.01206	11.8232	10
Potri.003G157600	10.6035	6.76396	8.80319	5.57208	3.70629	12
Potri.003G159200	50.1926	9.93195	11.0327	18.8514	13.2323	8
Potri.003G159500	155.996	222.17	301.311	209.701	103.151	2
Potri.003G159700	72.0966	24.2045	62.7657	19.2331	40.1407	12
Potri.003G159800	50.4377	22.444	21.8338	16.341	31.8101	10
Potri.003G160000	32.7606	15.744	14.7165	6.1756	20.1231	10
Potri.003G160400	88.1787	8.21312	22.3475	2.25506	55.7395	10
Potri.003G161000	0.434842	5.61924	10.6588	9.46104	0.39176	2
Potri.003G161100	2.81848	9.32867	10.4955	1.37021	2.0209	7
Potri.003G161700	45.0013	174.834	136.253	147.319	77.9145	7
Potri.003G162200	25.7964	48.4348	66.9904	58.9282	29.0797	2
Potri.003G162300	11.4226	32.2895	41.1844	30.77	18.9381	2
Potri.003G162400	2.43237	10.6848	10.3156	12.9486	5.22563	6
Potri.003G162500	21.958	84.0577	67.3131	70.5178	49.6482	7
Potri.003G163200	42.6793	17.8375	15.1662	27.9319	28.5092	9
Potri.003G163600	18.9131	6.29279	4.64684	4.89353	7.17778	8
Potri.003G164000	42.081	6.59423	10.6692	18.2568	26.6028	9
Potri.003G165000	47.1685	3.72836	12.4984	4.43978	9.19636	8
Potri.003G165500	7.43424	14.1611	15.1194	5.45554	6.51532	7
Potri.003G165700	9.85803	24.5564	22.4496	12.1326	8.18166	7
Potri.003G166100	19.1944	3.21434	3.87066	1.09404	5.43219	8
Potri.003G166200	65.9413	16.1945	24.1043	17.5705	29.7857	8
Potri.003G166500	120.441	94.9135	118.906	83.006	176.114	3
Potri.003G166900	67.1075	15.9475	16.6127	13.141	22.4858	8
Potri.003G167100	7.15471	7.02592	14.7763	16.7159	38.0937	1
Potri.003G167400	18.4711	82.9506	34.859	33.1432	36.8355	11
Potri.003G167500	29.2974	1.06249	1.42354	1.49279	0.757915	8
Potri.003G167600	9.17928	20.7129	24.3134	18.8709	18.3339	4
Potri.003G167700	12.523	51.8502	51.2547	45.2834	19.2669	7
Potri.003G168300	26.8414	16.4627	19.8831	18.7774	12.275	8
Potri.003G168700	22.9261	3.98619	7.29631	6.15516	41.3876	3
Potri.003G168900	26.7618	6.11109	8.3303	14.5723	14.9544	9
Potri.003G169100	9.62229	34.2911	49.5935	11.4846	18.4829	4
Potri.003G170300	15.2484	9.52067	8.94398	8.88238	18.5909	3
Potri.003G173000	46.9339	96.8906	94.0504	67.9462	46.0794	7
Potri.003G173100	16.2342	6.89724	9.90847	7.80059	4.83264	8
Potri.003G173300	50.1569	1.18189	1.61512	2.06406	6.37428	8
Potri.003G173400	11.3434	19.5647	27.4226	30.1009	11.4744	2
Potri.003G173900	10.1356	44.7437	62.0216	57.3278	11.7363	2
Potri.003G174800	71.7054	43.632	42.349	32.5415	48.5185	8
Potri.003G175700	1.03849	6.93727	7.30784	10.5947	1.26614	6
Potri.003G175900	23.9941	9.83366	20.762	17.1237	11.9094	8
Potri.003G176600	26.4277	39.0093	40.1163	53.1926	32.7513	6
Potri.003G176700	0.321368	12.2726	6.21338	3.71383	0.921743	11
Potri.003G176800	0.156153	33.0187	25.5881	3.84197	1.10741	7
Potri.003G176900	0.458768	82.1692	63.299	41.549	6.54509	7
Potri.003G178200	33.0195	140.726	111.037	86.8621	64.2054	7
Potri.003G178300	164.691	454.222	477.219	183.774	107.797	7
Potri.003G180300	21.1372	9.45392	7.78169	10.6441	18.5218	10
Potri.003G181900	12.5109	8.0545	3.88742	8.22522	16.8127	3
Potri.003G182200	453.199	31.1764	47.4359	10.6781	140.592	8
Potri.003G182400	1.99628	11.38	13.3894	8.62786	4.73049	7
Potri.003G182600	12.058	4.45238	3.74928	4.49329	6.56796	8
Potri.003G183100	13.2285	5.65473	5.42026	12.8341	16.8058	9
Potri.003G183200	12.4329	4.29934	6.46974	7.76959	6.71399	8
Potri.003G183500	6.0986	14.7506	11.7065	10.9468	4.68884	7
Potri.003G183700	15.2103	9.47819	7.16658	12.7632	16.1568	9
Potri.003G183900	75.4257	22.3823	34.5392	35.4981	29.8945	8
Potri.003G186400	91.0017	36.5559	49.0091	37.4073	46.5283	8
Potri.003G187000	10.7374	19.0469	14.0052	6.93685	14.6774	11
Potri.003G187100	3.90035	18.1719	15.5488	6.70162	13.5394	7
Potri.003G188400	25.2782	6.69792	10.4873	6.5744	13.7099	10
Potri.003G191100	19.2067	8.18608	10.0462	8.53676	13.0023	10
Potri.003G192200	114.196	25.8524	33.2894	28.8964	35.7758	8
Potri.003G192500	74.6519	2.658	6.84403	8.87145	66.4088	10
Potri.003G192800	28.5964	45.4724	37.9976	37.8227	68.9465	1
Potri.003G192900	25.6584	9.6896	11.9776	7.61928	33.5195	3
Potri.003G194700	44.5512	32.5802	25.5504	8.94938	35.7822	10
Potri.003G195300	32.7742	15.0321	16.8233	16.8964	22.3257	10
Potri.003G195500	14.848	72.1111	119.334	145.105	22.3055	2
Potri.003G196100	7.75497	4.42045	10.1823	6.84927	13.7933	3
Potri.003G196200	54.7315	36.1954	22.5711	27.8334	63.8934	3
Potri.003G197700	4.07793	10.7794	5.22669	9.94346	5.97114	11
Potri.003G198100	61.2029	11.9803	17.1671	6.65826	36.928	10
Potri.003G198200	5.6995	13.1217	10.9433	11.6838	13.4566	5
Potri.003G198300	46.4317	25.3798	19.5139	16.9484	23.2188	8
Potri.003G200600	25.9757	22.2959	20.9179	14.5774	8.53946	12
Potri.003G200700	0.893127	4.98023	11.5806	10.6175	1.00834	2
Potri.003G204500	32.3386	11.6641	13.2371	18.3933	12.8241	8
Potri.003G205200	8.33885	16.4974	20.5644	15.1221	11.0375	4
Potri.003G205800	3.07055	6.91726	12.4406	25.4981	8.30079	6
Potri.003G207200	15.2767	8.84502	6.56871	12.651	13.5855	9
Potri.003G210900	50.4066	274.285	256.109	179.42	80.2346	7
Potri.003G212700	11.7423	17.4957	27.1306	22.6957	13.2911	2
Potri.003G214200	16.3066	7.09661	7.78862	11.4693	8.20737	8
Potri.003G214300	37.348	19.9033	16.7549	35.0305	44.0616	9
Potri.003G214900	0.703101	14.8836	26.3183	31.9633	31.36	6
Potri.003G215200	7.70353	18.3984	12.4267	5.54052	5.69545	11
Potri.003G215400	3.37412	9.82435	11.5647	9.37841	4.1261	2
Potri.003G216400	30.6135	287.039	275.412	242.463	110.114	7
Potri.003G216600	0.293673	29.9275	9.16511	9.1209	2.59798	11
Potri.003G216700	44.7921	96.7197	70.9995	53.6911	83.6632	5
Potri.003G218400	13.5736	82.125	57.1792	95.1102	83.9574	5
Potri.003G218900	3.40238	8.55487	10.8739	10.2493	11.519	5
Potri.003G219000	8.44355	13.2156	6.95759	15.1186	29.6326	1
Potri.003G220400	51.2031	85.8219	105.559	97.0889	53.0083	2
Potri.003G220800	14.7613	6.21925	6.54806	6.3367	7.29314	8
Potri.003G220900	46.0155	7.12419	14.1801	15.5181	16.8627	8
Potri.003G221200	68.3867	33.2767	49.6698	33.1061	39.7118	8
Potri.003G221400	6.80075	14.3859	12.2848	13.3823	12.6953	5
Potri.003G221500	8.57716	18.2388	7.89549	11.0553	10.8488	11
Potri.003G221600	5.69505	12.6403	9.49834	9.64875	8.17358	11
Potri.003G222200	20.4808	17.3105	8.47482	21.6134	29.8112	1
Potri.003G222700	435.555	317.749	233.436	350.283	737.659	3
Potri.004G000400	2.27554	32.6801	57.2311	15.1877	14.3937	4
Potri.004G001300	83.2241	29.027	34.4501	32.6601	34.2513	8
Potri.004G001800	29.3203	10.6478	21.3398	11.5823	17.1155	8
Potri.004G002700	3.88962	10.1039	5.84643	11.1124	12.939	1
Potri.004G003000	36.0161	8.40427	7.25074	8.44513	11.5624	8
Potri.004G003900	5.94865	2.56663	2.94077	5.23284	10.7083	3
Potri.004G004100	4.74572	16.4735	12.4322	4.83968	5.86497	7
Potri.004G004600	13.9153	5.88704	3.9845	5.74621	14.3896	3
Potri.004G004700	107.043	27.9158	30.0072	29.6347	84.0195	10
Potri.004G004800	22.2885	42.8682	52.0201	42.4463	22.7547	2
Potri.004G005300	14.5517	8.88089	21.3142	14.1543	8.02442	2
Potri.004G005900	87.2448	21.915	23.3845	25.812	26.5412	8
Potri.004G006000	19.031	10.589	7.86754	8.42547	10.704	8
Potri.004G007000	0.39374	18.2126	7.38225	4.80605	0.74306	11
Potri.004G007400	30.5011	1.6619	9.15713	5.41056	10.1694	8
Potri.004G007500	29.998	57.1867	60.8408	29.4413	36.8127	7
Potri.004G007600	47.246	2.96061	6.52765	4.57604	8.77526	8
Potri.004G010100	0.628772	14.8131	20.1849	39.9837	1.4001	6
Potri.004G012100	58.2008	94.2988	130.342	95.5813	149.417	5
Potri.004G012500	1.53835	9.11083	17.4322	4.12176	2.75808	4
Potri.004G012700	5.49743	31.089	53.883	18.4982	18.7046	4
Potri.004G013200	176.202	442.601	361.427	264.192	305.771	7
Potri.004G013400	5.9659	13.937	14.705	9.58728	5.80291	7
Potri.004G014800	15.9304	27.2821	24.3562	24.7166	50.2422	1
Potri.004G015100	15.6675	110.976	99.0661	73.4484	109.854	5
Potri.004G015300	2231.79	875.479	955.458	1235.73	953.37	8
Potri.004G015900	4.61887	9.96971	12.5876	8.21576	14.2787	5
Potri.004G016400	59.6405	0.959986	2.61875	1.45945	3.45419	8
Potri.004G017700	11.4336	171.652	118.463	49.9362	20.263	7
Potri.004G018000	12.5327	16.5857	23.6839	25.6142	10.1606	2
Potri.004G019900	2.75617	50.9524	34.5022	8.73963	10.8237	7
Potri.004G020000	781.696	9.59211	231.321	76.1429	523.353	10
Potri.004G020100	538.538	25.8166	86.0299	71.1705	668.463	3
Potri.004G020500	14.4569	98.892	19.7749	25.864	68.1942	11
Potri.004G021000	24.0873	25.0743	37.6953	37.4847	17.0851	2
Potri.004G021500	115.001	159.212	247.012	132.318	131.756	4
Potri.004G023000	9.59717	22.4571	13.4493	15.5133	12.8065	11
Potri.004G027200	17.4883	1.47994	13.2394	0.96178	4.03326	12
Potri.004G027800	7.18444	14.7965	9.45789	9.37201	8.85452	11
Potri.004G028800	15.5813	7.88781	6.74956	7.33457	10.6904	10
Potri.004G028900	38.6401	8.47077	15.2919	24.5802	18.9831	9
Potri.004G029100	96.0877	13.3335	13.2596	24.488	46.1412	10
Potri.004G029200	28.0261	53.6539	22.6367	18.386	15.5015	11
Potri.004G029400	90.3034	106.207	112.272	123.105	58.4999	2
Potri.004G029600	33.2464	22.9033	26.73	16.5502	29.9554	10
Potri.004G029900	12.3913	23.4423	31.3533	30.1506	14.9014	2
Potri.004G030700	8.36075	624.234	609.878	477.873	68.1984	7
Potri.004G031200	23.7127	4.17944	11.3355	4.57596	9.62165	8
Potri.004G031300	4.13443	25.8136	46.5522	24.5521	6.20684	4
Potri.004G031500	192.518	193.606	129.171	120.682	290.064	3
Potri.004G031600	4.31232	8.1824	8.69863	11.4592	2.53488	2
Potri.004G031700	171.475	70.6561	51.2461	65.5516	84.9427	8
Potri.004G031800	22.3921	8.54437	9.97092	8.20368	8.93907	8
Potri.004G033000	0.0588554	19.4871	35.7467	34.0666	3.87626	2
Potri.004G033100	1.5612	13.8945	13.9703	11.2496	4.22696	7
Potri.004G033300	88.7657	141.84	61.5654	71.3047	62.5353	11
Potri.004G033400	2.91622	7.32092	4.43271	4.8072	10.0106	1
Potri.004G033500	43.5101	20.5683	37.0845	19.6846	29.6006	10
Potri.004G033900	15.9562	10.7942	9.09319	19.8135	28.6888	1
Potri.004G034200	11.7221	5.33608	5.68093	2.87992	8.14775	10
Potri.004G034400	198.287	37.4598	45.1441	14.1362	59.393	8
Potri.004G035100	11.9454	1.59131	2.57341	2.77693	2.94426	8
Potri.004G035500	90.0055	55.5133	63.1647	44.1881	63.8989	10
Potri.004G036100	28.8058	70.9223	61.7535	44.9559	53.354	7
Potri.004G036500	7.08823	17.0629	7.61191	6.64837	6.76661	11
Potri.004G036600	13.7034	21.3863	9.37241	9.66758	11.1489	11
Potri.004G036700	13.8889	3.28419	11.6984	0.19026	5.92374	12
Potri.004G036800	17.2514	51.4372	25.859	28.932	25.8042	11
Potri.004G036900	14.8977	5.38668	4.8804	3.3899	5.06416	8
Potri.004G037800	53.8001	2.64836	6.11645	4.31767	12.0711	8
Potri.004G038100	10.6579	0.960796	0.981377	1.22809	1.64189	8
Potri.004G038500	27.0233	73.0016	53.6966	63.4027	71.9376	5
Potri.004G038700	23.7939	10.3172	18.1182	10.6806	23.5718	10
Potri.004G039100	39.8513	7.67247	14.3086	6.22291	13.6144	8
Potri.004G040600	77.5398	87.922	84.9641	85.1622	171.637	1
Potri.004G041000	18.2714	43.8109	28.1861	17.9359	10.2889	11
Potri.004G042600	0	18	7.26236	6.25357	2.6919	11
Potri.004G042700	4.34755	13.7132	21.6582	12.6062	12.2082	4
Potri.004G043700	32.8563	68.595	72.9315	61.3939	71.0116	5
Potri.004G044200	15.77	5.06843	4.32226	3.63091	11.0332	10
Potri.004G044300	18.5889	57.7219	48.1546	60.5412	53.701	5
Potri.004G044700	645.966	613.683	1154.66	643.023	279.715	2
Potri.004G046100	7.95237	8.36558	6.99506	5.97947	18.2116	3
Potri.004G046300	21.0023	8.50205	10.0469	13.947	32.4337	3
Potri.004G047500	11.729	2.60614	5.78615	3.83311	10.7245	10
Potri.004G047600	104.889	35.088	58.0951	15.818	101.007	10
Potri.004G048300	195.696	87.3043	161.16	218.039	190.6	9
Potri.004G048400	9.40939	9.93731	9.95026	9.63275	21.045	1
Potri.004G049100	16.3974	6.0989	9.49468	11.4476	16.474	9
Potri.004G049400	13.8192	7.05874	5.79468	12.2594	13.7055	9
Potri.004G050100	28.0009	17.4228	73.6983	97.464	99.0111	1
Potri.004G050200	12.6002	5.73763	9.18065	12.1206	25.8938	3
Potri.004G050700	3.7033	5.17075	1.28208	5.43084	11.1872	1
Potri.004G050900	45.5251	21.4826	24.909	27.1401	36.4671	10
Potri.004G051100	156.194	73.2228	66.3827	83.1548	81.5937	8
Potri.004G051500	48.2558	0.170708	0.705074	0.233618	0.0769684	8
Potri.004G051700	2.53384	7.57801	10.132	0.865344	3.94895	4
Potri.004G052200	6.08989	19.9744	20.384	15.4424	7.2647	7
Potri.004G053000	31.8269	20.9951	15.6673	12.459	20.8195	8
Potri.004G053300	10.495	20.9986	17.5163	13.5007	9.46302	7
Potri.004G054100	4.17598	34.8817	8.96145	18.0045	17.4631	11
Potri.004G055000	18.1207	37.8631	32.4083	42.8395	29.3683	6
Potri.004G055700	9.91634	23.8141	14.5562	22.7622	32.2206	1
Potri.004G057300	21.8695	17.411	41.6397	47.6003	39.256	6
Potri.004G057500	5.20334	12.4172	5.09994	8.1233	8.94298	11
Potri.004G057700	2.52242	39.8473	44.9409	42.6672	9.89452	2
Potri.004G057800	4.80979	7.32008	9.58582	10.2779	9.17971	6
Potri.004G058300	14.308	5.97522	6.66261	9.87155	15.2302	9
Potri.004G059600	116.55	0.29345	1.43545	1.77608	12.8727	8
Potri.004G059900	72.6758	12.7041	11.1129	3.59852	29.4603	10
Potri.004G061300	1.59609	8.18701	24.1366	4.57873	3.17089	4
Potri.004G061500	19.0044	9.29712	5.59389	10.6981	13.1156	9
Potri.004G061800	39.3918	12.6646	25.3654	9.55833	28.962	10
Potri.004G062400	12.1018	5.23526	10.7968	7.95512	9.32187	10
Potri.004G062600	27.8994	58.3618	62.0708	58.5914	27.2288	2
Potri.004G062700	18.2593	10.7006	11.4819	8.53097	10.2604	8
Potri.004G063200	6.71384	19.3749	8.46823	9.33896	10.2571	11
Potri.004G064000	29.9712	10.397	11.4346	7.95714	10.7262	8
Potri.004G064500	4.81547	11.4268	2.47367	5.35781	5.27055	11
Potri.004G065100	8.26714	12.9668	14.9029	13.4646	6.00309	2
Potri.004G065200	37.1927	90.1841	95.367	75.0299	62.0577	7
Potri.004G066700	24.5691	18.8009	12.7982	13.8968	11.933	8
Potri.004G066900	7.59459	12.8118	15.9141	11.2939	10.7974	4
Potri.004G067600	0	51.1243	52.6233	20.9091	1.18921	7
Potri.004G067800	1.72187	80.4379	83.8924	29.7835	21.335	7
Potri.004G067900	59.4576	244.882	174.957	338.499	176.101	6
Potri.004G068000	5.274	38.5401	29.3108	13.2176	14.244	7
Potri.004G068100	2.80948	10.416	7.41932	3.01749	3.73428	11
Potri.004G068500	22.4747	1.83359	2.06777	2.7817	14.214	10
Potri.004G068800	43.0671	18.1047	28.1081	28.4935	31.7978	10
Potri.004G069400	5.17524	7.69409	5.74709	11.3447	7.43472	6
Potri.004G069600	2.11424	17.5182	23.0792	11.8126	10.2902	4
Potri.004G069800	0.67174	8.64113	11.8559	6.73052	5.03249	4
Potri.004G071100	200.395	111.138	159.291	71.512	83.7357	12
Potri.004G071900	81.908	164.248	151.922	160.052	96.294	7
Potri.004G072500	4.58425	7.1524	10.3821	7.67893	7.89612	4
Potri.004G072900	6.73482	14.4901	5.79999	9.56993	21.7122	1
Potri.004G073000	709.87	268.834	376.279	220.147	589.128	10
Potri.004G073600	18.592	2.97431	3.21973	3.34309	3.53865	8
Potri.004G073700	12.4932	27.0871	36.243	28.5044	14.6018	2
Potri.004G074000	21.913	55.5315	67.2702	71.7237	45.7586	6
Potri.004G074300	3.16457	3.20269	3.13812	8.05216	19.13	1
Potri.004G074900	45.671	92.5112	106.038	129.015	64.0387	6
Potri.004G075800	38.2223	80.7157	87.3006	39.5664	32.1766	7
Potri.004G076500	11.7584	2.45401	4.12641	0.844007	8.45365	10
Potri.004G078200	34.3411	13.0985	16.0692	17.3612	23.8483	10
Potri.004G078700	10.9162	4.01658	5.7339	6.64892	6.03239	8
Potri.004G078800	23.0942	4.92067	8.4199	8.38759	11.816	8
Potri.004G079200	10.1293	2.03469	3.41285	1.80613	4.32055	8
Potri.004G080000	163.317	4544.47	2671.98	4624.96	3163.48	6
Potri.004G082300	45.4807	27.7654	23.0973	20.7694	29.2279	8
Potri.004G082800	25.9729	48.5334	52.9908	62.7754	40.2205	6
Potri.004G083300	3.86003	13.1159	7.00292	6.89948	9.941	5
Potri.004G084100	20.209	5.84267	7.96236	10.7228	16.2773	9
Potri.004G084700	11.2538	5.26947	4.68239	6.6356	8.61098	9
Potri.004G085300	142.316	277.982	348.739	270.815	140.915	2
Potri.004G085400	32.1754	27.7147	18.0461	39.959	114.014	1
Potri.004G085600	11.1604	27.1156	11.6195	40.9653	41.0334	1
Potri.004G085700	23.0005	18.4782	11.394	18.1895	15.428	8
Potri.004G086000	9.14597	10.8601	23.5736	13.8675	21.2069	4
Potri.004G086100	17.2252	4.26638	9.31353	8.83508	9.28954	8
Potri.004G086400	9.73811	17.7355	30.358	21.7261	7.95048	2
Potri.004G086500	23.2882	108.862	104.489	37.18	76.2598	7
Potri.004G086600	370.961	1038.25	957.774	576.526	1287.65	5
Potri.004G086900	121.852	3.61923	7.09028	5.52702	12.8593	8
Potri.004G087600	12.3999	1.49006	2.06221	3.40759	6.78116	10
Potri.004G088100	1.81303	17.563	9.34266	4.42192	4.44059	11
Potri.004G089400	233.551	26.7352	52.0188	30.2618	131.22	10
Potri.004G091000	9.30277	13.4392	12.0235	18.0296	19.2654	1
Potri.004G091100	16.8488	29.3223	31.2714	23.8172	38.5027	5
Potri.004G091300	2.54678	10.5677	25.2091	5.86276	10.2095	4
Potri.004G091400	16.9097	7.9472	9.24835	12.4163	10.9488	9
Potri.004G092500	4.44033	11.1579	14.1117	11.6609	10.8044	4
Potri.004G093000	9.92788	27.1232	47.8666	14	39.9074	4
Potri.004G093100	10.7999	8.70993	12.4933	3.59495	10.8224	12
Potri.004G093600	38.345	82.4535	71.6181	57.287	41.3637	7
Potri.004G094300	11.0206	7.76001	5.9708	5.29078	5.38584	8
Potri.004G094600	19.0545	165.665	131.019	134.577	83.7826	7
Potri.004G095300	16.2617	38.7326	21.2166	20.8668	16.5175	11
Potri.004G095600	19.3586	7.65889	10.134	6.89047	11.8118	10
Potri.004G097500	16.0532	32.5603	30.5574	36.5604	26.8972	6
Potri.004G097900	0.65377	4.80235	10.7565	14.3105	2.47202	6
Potri.004G098100	15.2027	34.9685	31.095	19.6222	24.7024	7
Potri.004G099100	27.5179	15.5665	9.23415	10.6485	9.72691	8
Potri.004G099200	236.61	332.961	409.455	292.239	145.558	2
Potri.004G099400	25.3926	6.88055	11.2185	2.17354	10.2348	8
Potri.004G099800	338.075	78.8069	95.8058	73.8468	184.849	10
Potri.004G100000	56.6555	172.88	62.0929	95.0762	180.239	5
Potri.004G100100	14.0742	67.9542	42.1595	60.6829	48.5072	5
Potri.004G101500	19.1952	32.3612	37.1824	48.3254	20.1103	6
Potri.004G101600	1.79447	9.53211	18.9917	15.6391	2.27142	2
Potri.004G102000	7.34436	20.5359	26.1854	26.9855	21.132	6
Potri.004G102100	8.97539	7.11039	5.04866	10.0445	23.4019	1
Potri.004G102500	470.552	103.294	178.075	119.614	166.751	8
Potri.004G104700	1.88615	50.1703	53.0657	22.7384	27.0491	7
Potri.004G105000	1.98528	55.7901	31.876	23.3021	7.41843	11
Potri.004G106900	33.7762	16.8612	20.9481	30.0071	23.8947	9
Potri.004G108200	25.0296	8.86798	8.58094	15.3982	19.1388	9
Potri.004G111100	24.7058	4.41429	8.54495	9.58492	28.9022	3
Potri.004G111400	113.313	47.4387	57.2164	65.6786	148.823	3
Potri.004G112200	27.096	50.1143	58.6275	52.2581	30.4028	2
Potri.004G114300	9.95696	60.7694	60.4692	126.697	162.101	1
Potri.004G114800	18.5765	10.6569	9.06441	11.2879	14.4654	10
Potri.004G116500	7.0354	13.297	17.474	10.68	12.4707	4
Potri.004G116800	7.25287	15.1707	17.2194	12.9667	8.41482	7
[truncated: 5,485 more rows]
