# Supplementary material for: Comprehensive analysis of dynamic gene expression and investigation of the roles of hydrogen peroxide during adventitious rooting in poplar
Source: BMC Plant Biol. 2019 Mar 12;19:99. doi: 10.1186/s12870-019-1700-7 (PMC6416884; doi:10.1186/s12870-019-1700-7)
Supplement: Supplementary file 4 — Table S3. Phytohormone-related genes in poplar (XLSX 30 kb) [file 12870_2019_1700_MOESM4_ESM.xlsx]

## Sheet: TableS3
Table S3. Phytohormone-related genes in poplar
Poplar_gene	Ara_gene	Hormone	Process
Potri.011G112400	AT3G14440	abscisic acid	Hormone biosynthesis
Potri.012G139100	AT5G57740	abscisic acid	Hormone biosynthesis
Potri.007G058500	AT4G15560	abscisic acid	Hormone biosynthesis
Potri.018G031800	AT4G15560	abscisic acid	Hormone biosynthesis
Potri.016G090800	AT5G03280	abscisic acid	Hormone biosynthesis
Potri.003G176300	AT3G14440	abscisic acid	Hormone biosynthesis
Potri.005G138400	AT5G67030	abscisic acid	Hormone biosynthesis
Potri.006G173500	AT4G15560	abscisic acid	Hormone biosynthesis
Potri.004G099500	AT1G67080	abscisic acid	Hormone biosynthesis
Potri.009G153800	AT2G27150	abscisic acid	Hormone biosynthesis
Potri.001G265600	AT3G14440	abscisic acid	Hormone biosynthesis
Potri.006G249700	AT4G15560	abscisic acid	Hormone biosynthesis
Potri.009G060500	AT3G14440	abscisic acid	Hormone biosynthesis
Potri.007G066400	AT1G16540	abscisic acid	Hormone biosynthesis
Potri.001G393800	AT3G14440	abscisic acid	Hormone biosynthesis
Potri.001G229100	AT5G67030	abscisic acid	Hormone biosynthesis
Potri.T074400	AT3G14440	abscisic acid	Hormone biosynthesis
Potri.001G024300	AT1G52340	abscisic acid	Hormone biosynthesis
Potri.019G093400	AT3G14440	abscisic acid	Hormone biosynthesis
Potri.005G069100	AT3G14440	abscisic acid	Hormone biosynthesis
Potri.010G015200	AT4G15560	abscisic acid	Hormone biosynthesis
Potri.009G152200	AT3G14440	abscisic acid	Hormone biosynthesis
Potri.011G084100	AT3G14440	abscisic acid	Hormone biosynthesis
Potri.006G171700	AT4G15560	abscisic acid	Hormone biosynthesis
Potri.009G152300	AT3G14440	abscisic acid	Hormone biosynthesis
Potri.015G141400	AT5G57740	abscisic acid	Hormone biosynthesis
Potri.018G098400	AT5G57740	abscisic acid	Hormone biosynthesis
Potri.009G153600	AT2G27150	abscisic acid	Hormone biosynthesis
Potri.009G151900	AT3G14440	abscisic acid	Hormone biosynthesis
Potri.008G196500	AT4G15560	abscisic acid	Hormone biosynthesis
Potri.001G265400	AT3G14440	abscisic acid	Hormone biosynthesis
Potri.009G054600	AT2G27150	abscisic acid	Hormone biosynthesis
Potri.001G265900	AT3G14440	abscisic acid	Hormone biosynthesis
Potri.006G127100	AT5G03280	abscisic acid	Hormone biosynthesis
Potri.004G199900	AT1G52340	abscisic acid	Hormone biosynthesis
Potri.016G073800	AT1G52340	abscisic acid	Hormone biosynthesis
Potri.007G044300	AT5G67030	abscisic acid	Hormone biosynthesis
Potri.006G176600	AT5G57740	abscisic acid	Hormone biosynthesis
Potri.008G181500	AT3G26090	abscisic acid	Hormone biosynthesis
Potri.004G191300	AT2G27150	abscisic acid	Hormone biosynthesis
Potri.011G001500	AT5G45340	abscisic acid	Hormone metabolism
Potri.012G071300	AT5G45340	abscisic acid	Hormone metabolism
Potri.011G001300	AT5G45340	abscisic acid	Hormone metabolism
Potri.009G101700	AT5G45340	abscisic acid	Hormone metabolism
Potri.007G002400	AT5G45340	abscisic acid	Hormone metabolism
Potri.001G242600	AT2G29090	abscisic acid	Hormone metabolism
Potri.014G029100	AT5G45340	abscisic acid	Hormone metabolism
Potri.002G060700	AT5G45340	abscisic acid	Hormone metabolism
Potri.009G033900	AT2G29090	abscisic acid	Hormone metabolism
Potri.012G071200	AT5G45340	abscisic acid	Hormone metabolism
Potri.013G106200	AT5G45340	abscisic acid	Hormone metabolism
Potri.004G140900	AT5G45340	abscisic acid	Hormone metabolism
Potri.002G126100	AT5G45340	abscisic acid	Hormone metabolism
Potri.004G235400	AT5G45340	abscisic acid	Hormone metabolism
Potri.013G077700	AT1G64990	abscisic acid	Hormone receptor
Potri.014G097100	AT1G01360	abscisic acid	Hormone receptor
Potri.001G142500	AT4G17870	abscisic acid	Hormone receptor
Potri.003G091700	AT4G17870	abscisic acid	Hormone receptor
Potri.003G139200	AT1G01360	abscisic acid	Hormone receptor
Potri.012G000800	AT1G01360	abscisic acid	Hormone receptor
Potri.006G051100	AT5G13630	abscisic acid	Hormone receptor
Potri.002G169400	AT1G01360	abscisic acid	Hormone receptor
Potri.001G092500	AT1G01360	abscisic acid	Hormone receptor
Potri.016G125400	AT2G38310	abscisic acid	Hormone receptor
Potri.015G020500	AT1G01360	abscisic acid	Hormone receptor
Potri.011G123200	AT1G71960	abscisic acid	Hormone transport
Potri.006G199500	AT1G71960	abscisic acid	Hormone transport
Potri.001G370600	AT1G71960	abscisic acid	Hormone transport
Potri.019G083000	AT1G71960	abscisic acid	Hormone transport
Potri.016G065900	AT1G71960	abscisic acid	Hormone transport
Potri.001G404000	AT1G71960	abscisic acid	Hormone transport
Potri.010G131900	AT1G71960	abscisic acid	Hormone transport
Potri.013G111900	AT1G71960	abscisic acid	Hormone transport
Potri.004G236500	AT1G71960	abscisic acid	Hormone transport
Potri.003G046800	AT1G71960	abscisic acid	Hormone transport
Potri.008G187800	AT1G70560	auxin	Hormone biosynthesis
Potri.010G044500	AT1G70560	auxin	Hormone biosynthesis
Potri.002G207400	AT1G48910	auxin	Hormone biosynthesis
Potri.002G254200	AT4G28720	auxin	Hormone biosynthesis
Potri.005G111800	AT1G21430	auxin	Hormone biosynthesis
Potri.005G186100	AT1G21430	auxin	Hormone biosynthesis
Potri.006G243400	AT5G25620	auxin	Hormone biosynthesis
Potri.006G248200	AT5G11320	auxin	Hormone biosynthesis
Potri.007G028200	AT5G25620	auxin	Hormone biosynthesis
Potri.008G174600	AT1G04610	auxin	Hormone biosynthesis
Potri.010G062400	AT1G04610	auxin	Hormone biosynthesis
Potri.016G003300	AT1G21430	auxin	Hormone biosynthesis
Potri.018G033200	AT5G11320	auxin	Hormone biosynthesis
Potri.018G036800	AT5G25620	auxin	Hormone biosynthesis
Potri.001G359000	AT5G55250	auxin	Hormone metabolism
Potri.001G410400	AT5G54510	auxin	Hormone metabolism
Potri.011G129700	AT5G54510	auxin	Hormone metabolism
Potri.001G298300	AT4G37390	auxin	Hormone metabolism
Potri.009G092900	AT4G37390	auxin	Hormone metabolism
Potri.007G050300	AT4G37390	auxin	Hormone metabolism
Potri.013G151100	AT5G54510	auxin	Hormone metabolism
Potri.017G061600	AT3G26810	auxin	Hormone receptor
Potri.002G207800	AT3G62980	auxin	Hormone receptor
Potri.014G134800	AT3G62980	auxin	Hormone receptor
Potri.004G033900	AT1G12820	auxin	Hormone receptor
Potri.001G323100	AT3G26810	auxin	Hormone receptor
Potri.011G042400	AT3G62980	auxin	Hormone receptor
Potri.012G048400	AT5G03730	auxin	Hormone transport
Potri.002G111200	AT5G03730	auxin	Hormone transport
Potri.016G095800	AT5G03730	auxin	Hormone transport
Potri.018G053800	AT5G03730	auxin	Hormone transport
Potri.010G146000	AT5G03730	auxin	Hormone transport
Potri.006G229400	AT5G03730	auxin	Hormone transport
Potri.008G025800	AT5G03730	auxin	Hormone transport
Potri.014G142700	AT5G03730	auxin	Hormone transport
Potri.010G234700	AT5G03730	auxin	Hormone transport
Potri.006G115800	AT5G03730	auxin	Hormone transport
Potri.005G047600	AT5G03730	auxin	Hormone transport
Potri.013G034800	AT5G03730	auxin	Hormone transport
Potri.003G122700	AT5G03730	auxin	Hormone transport
Potri.008G105100	AT5G03730	auxin	Hormone transport
Potri.016G095700	AT5G03730	auxin	Hormone transport
Potri.002G214400	AT5G03730	auxin	Hormone transport
Potri.005G153100	AT5G03730	auxin	Hormone transport
Potri.015G040100	AT5G03730	auxin	Hormone transport
Potri.004G186300	AT2G34650	auxin	Hormone transport
Potri.004G050000	AT1G11310	auxin	Hormone transport
Potri.015G000200	AT3G28860	auxin	Hormone transport
Potri.018G108500	AT4G30960	auxin	Hormone transport
Potri.001G049000	AT1G59870	auxin	Hormone transport
Potri.019G127500	AT4G30960	auxin	Hormone transport
Potri.001G028600	AT5G13930	auxin	Hormone transport
Potri.015G093400	AT2G34650	auxin	Hormone transport
Potri.002G072200	AT1G77110	auxin	Hormone transport
Potri.010G112800	AT1G70940	auxin	Hormone transport
Potri.008G066400	AT2G38120	auxin	Hormone transport
Potri.006G186200	AT4G30960	auxin	Hormone transport
Potri.005G224000	AT2G31190	auxin	Hormone transport
Potri.014G113400	AT2G47000	auxin	Hormone transport
Potri.018G074500	AT1G59870	auxin	Hormone transport
Potri.004G172800	AT2G38120	auxin	Hormone transport
Potri.001G430600	AT2G34650	auxin	Hormone transport
Potri.014G056300	AT5G13930	auxin	Hormone transport
Potri.006G003800	AT2G34650	auxin	Hormone transport
Potri.016G093600	AT3G28860	auxin	Hormone transport
Potri.009G146500	AT2G34650	auxin	Hormone transport
Potri.001G417600	AT3G28860	auxin	Hormone transport
Potri.006G074000	AT3G28860	auxin	Hormone transport
Potri.008G080600	AT2G34650	auxin	Hormone transport
Potri.017G074000	AT3G28860	auxin	Hormone transport
Potri.002G137700	AT2G34650	auxin	Hormone transport
Potri.006G263500	AT4G30960	auxin	Hormone transport
Potri.013G021500	AT1G54990	auxin	Hormone transport
Potri.016G133500	AT4G30960	auxin	Hormone transport
Potri.011G067600	AT4G30960	auxin	Hormone transport
Potri.003G057300	AT1G59870	auxin	Hormone transport
Potri.005G187500	AT1G77110	auxin	Hormone transport
Potri.017G097200	AT2G47000	auxin	Hormone transport
Potri.001G048900	AT1G59870	auxin	Hormone transport
Potri.017G085000	AT3G28860	auxin	Hormone transport
Potri.013G156000	AT4G30960	auxin	Hormone transport
Potri.005G254300	AT1G11310	auxin	Hormone transport
Potri.008G041400	AT1G11310	auxin	Hormone transport
Potri.003G176700	AT5G13930	auxin	Hormone transport
Potri.012G138800	AT5G13930	auxin	Hormone transport
Potri.006G098300	AT2G38120	auxin	Hormone transport
Potri.004G167300	AT5G13930	auxin	Hormone transport
Potri.010G236200	AT2G34650	auxin	Hormone transport
Potri.015G059600	AT2G47000	auxin	Hormone transport
Potri.001G048800	AT1G59870	auxin	Hormone transport
Potri.004G208400	AT3G43300	auxin	Hormone transport
Potri.016G088000	AT1G11310	auxin	Hormone transport
Potri.001G435900	AT2G34650	auxin	Hormone transport
Potri.006G074100	AT2G47000	auxin	Hormone transport
Potri.002G087000	AT2G38120	auxin	Hormone transport
Potri.004G186200	AT2G34650	auxin	Hormone transport
Potri.001G082100	AT5G16780	auxin	Hormone transport
Potri.002G007000	AT1G11310	auxin	Hormone transport
Potri.003G176800	AT5G13930	auxin	Hormone transport
Potri.018G139400	AT5G57090	auxin	Hormone transport
Potri.006G114900	AT2G34650	auxin	Hormone transport
Potri.001G342000	AT2G34650	auxin	Hormone transport
Potri.011G133800	AT3G28860	auxin	Hormone transport
Potri.001G402400	AT5G53760	auxin	Hormone transport
Potri.011G059200	AT1G11310	auxin	Hormone transport
Potri.003G183200	AT1G59870	auxin	Hormone transport
Potri.014G113500	AT2G47000	auxin	Hormone transport
Potri.002G187400	AT2G47000	auxin	Hormone transport
Potri.006G129700	AT1G11310	auxin	Hormone transport
Potri.001G205200	AT5G57090	auxin	Hormone transport
Potri.010G235800	AT1G59870	auxin	Hormone transport
Potri.018G109100	AT4G30960	auxin	Hormone transport
Potri.010G191000	AT2G38120	auxin	Hormone transport
Potri.001G175700	AT1G59870	auxin	Hormone transport
Potri.008G024400	AT1G59870	auxin	Hormone transport
Potri.005G099200	AT1G11310	auxin	Hormone transport
Potri.001G165000	AT3G28860	auxin	Hormone transport
Potri.008G050400	AT2G47000	auxin	Hormone transport
Potri.009G132100	AT2G38120	auxin	Hormone transport
Potri.003G001800	AT1G11310	auxin	Hormone transport
Potri.017G081100	AT3G28860	auxin	Hormone transport
Potri.013G004900	AT1G59870	auxin	Hormone transport
Potri.003G094400	AT3G28860	auxin	Hormone transport
Potri.001G139700	AT3G28860	auxin	Hormone transport
Potri.013G069900	AT1G11310	auxin	Hormone transport
Potri.006G074400	AT3G28860	auxin	Hormone transport
Potri.016G113600	AT2G38120	auxin	Hormone transport
Potri.014G113200	AT2G47000	auxin	Hormone transport
Potri.003G002500	AT1G11310	auxin	Hormone transport
Potri.003G179000	AT1G59870	auxin	Hormone transport
Potri.009G146700	AT2G34650	auxin	Hormone transport
Potri.015G059800	AT2G47000	auxin	Hormone transport
Potri.008G024000	AT2G34650	auxin	Hormone transport
Potri.017G075400	AT2G34650	auxin	Hormone transport
Potri.005G175200	AT5G13930	auxin	Hormone transport
Potri.015G059700	AT2G47000	auxin	Hormone transport
Potri.001G048700	AT1G59870	auxin	Hormone transport
Potri.014G145100	AT5G13930	auxin	Hormone transport
Potri.003G176900	AT5G13930	auxin	Hormone transport
Potri.001G354900	AT2G47000	auxin	Hormone transport
Potri.002G038600	AT2G31190	auxin	Hormone transport
Potri.010G175900	AT2G34650	auxin	Hormone transport
Potri.011G121600	AT5G53760	auxin	Hormone transport
Potri.001G078800	AT1G11310	auxin	Hormone transport
Potri.001G139600	AT3G28860	auxin	Hormone transport
Potri.009G011900	AT1G11310	auxin	Hormone transport
Potri.014G113000	AT2G47000	auxin	Hormone transport
Potri.014G113100	AT2G47000	auxin	Hormone transport
Potri.004G209700	AT2G34650	auxin	Hormone transport
Potri.001G051500	AT5G13930	auxin	Hormone transport
Potri.018G141300	AT3G28860	auxin	Hormone transport
Potri.001G251100	AT1G59870	auxin	Hormone transport
Potri.010G003000	AT2G47000	auxin	Hormone transport
Potri.003G181900	AT4G30960	auxin	Hormone transport
Potri.003G178900	AT1G59870	auxin	Hormone transport
Potri.008G160200	AT4G30960	auxin	Hormone transport
Potri.001G051600	AT5G13930	auxin	Hormone transport
Potri.010G210100	AT2G47000	auxin	Hormone transport
Potri.008G129400	AT1G70940	auxin	Hormone transport
Potri.003G049600	AT1G59870	auxin	Hormone transport
Potri.002G187500	AT2G47000	auxin	Hormone transport
Potri.009G170600	AT2G34650	auxin	Hormone transport
Potri.018G032900	AT1G59870	auxin	Hormone transport
Potri.011G058900	AT1G11310	auxin	Hormone transport
Potri.011G139800	AT2G34650	auxin	Hormone transport
Potri.009G169800	AT3G43300	auxin	Hormone transport
Potri.016G035300	AT1G73590	auxin	Hormone transport
Potri.009G128800	AT5G13930	auxin	Hormone transport
Potri.006G123900	AT3G28860	auxin	Hormone transport
Potri.005G174000	AT2G38120	auxin	Hormone transport
Potri.019G048800	AT4G30960	auxin	Hormone transport
Potri.016G004900	AT2G34650	auxin	Hormone transport
Potri.012G047200	AT1G73590	auxin	Hormone transport
Potri.005G111400	AT1G11000	auxin	Hormone transport
Potri.007G064300	AT1G11310	auxin	Hormone transport
Potri.001G189500	AT1G59870	auxin	Hormone transport
Potri.001G344600	AT2G34650	auxin	Hormone transport
Potri.010G220500	AT1G11310	auxin	Hormone transport
Potri.007G064200	AT1G11310	auxin	Hormone transport
Potri.009G147100	AT1G59870	auxin	Hormone transport
Potri.002G006700	AT1G11310	auxin	Hormone transport
Potri.010G079000	AT4G30960	auxin	Hormone transport
Potri.006G216900	AT3G43300	auxin	Hormone transport
Potri.014G047500	AT2G34650	auxin	Hormone transport
Potri.015G038700	AT1G73590	auxin	Hormone transport
Potri.002G141400	AT5G13930	auxin	Hormone transport
Potri.006G115000	AT1G59870	auxin	Hormone transport
Potri.018G019900	AT4G30960	auxin	Hormone transport
Potri.007G146900	AT1G11310	auxin	Hormone transport
Potri.011G067500	AT4G30960	auxin	Hormone transport
Potri.018G141400	AT3G28860	auxin	Hormone transport
Potri.002G019600	AT3G28860	auxin	Hormone transport
Potri.017G000900	AT1G11310	auxin	Hormone transport
Potri.014G070600	AT3G43300	auxin	Hormone transport
Potri.004G058300	AT4G30960	auxin	Hormone transport
Potri.006G037000	AT1G73590	auxin	Hormone transport
Potri.006G248500	AT1G59870	auxin	Hormone transport
Potri.018G087100	AT3G28860	auxin	Hormone transport
Potri.004G218500	AT1G11000	auxin	Hormone transport
Potri.017G000800	AT1G11310	auxin	Hormone transport
Potri.002G149200	AT3G43300	auxin	Hormone transport
Potri.003G189100	AT2G03760	brassinosteroid	Hormone biosynthesis
Potri.001G270800	AT3G50660	brassinosteroid	Hormone biosynthesis
Potri.001G263700	AT1G20330	brassinosteroid	Hormone biosynthesis
Potri.011G100600	AT1G17060	brassinosteroid	Hormone biosynthesis
Potri.015G101700	AT5G13170	brassinosteroid	Hormone biosynthesis
Potri.016G110600	AT2G38050	brassinosteroid	Hormone biosynthesis
Potri.009G058600	AT1G20330	brassinosteroid	Hormone biosynthesis
Potri.010G189800	AT5G05690	brassinosteroid	Hormone biosynthesis
Potri.005G124000	AT3G50660	brassinosteroid	Hormone biosynthesis
Potri.007G018400	AT4G36380	brassinosteroid	Hormone biosynthesis
Potri.014G171700	AT3G50660	brassinosteroid	Hormone biosynthesis
Potri.003G193400	AT2G03760	brassinosteroid	Hormone biosynthesis
Potri.003G193200	AT2G03760	brassinosteroid	Hormone biosynthesis
Potri.001G060900	AT5G13170	brassinosteroid	Hormone biosynthesis
Potri.001G270300	AT3G50660	brassinosteroid	Hormone biosynthesis
Potri.001G270600	AT3G50660	brassinosteroid	Hormone biosynthesis
Potri.005G047800	AT2G38050	brassinosteroid	Hormone biosynthesis
Potri.011G099200	AT1G17060	brassinosteroid	Hormone biosynthesis
Potri.010G138400	AT2G03760	brassinosteroid	Hormone biosynthesis
Potri.001G200100	AT3G13730	brassinosteroid	Hormone biosynthesis
Potri.001G109100	AT5G05690	brassinosteroid	Hormone biosynthesis
Potri.011G100000	AT1G17060	brassinosteroid	Hormone biosynthesis
Potri.004G204100	AT3G50660	brassinosteroid	Hormone biosynthesis
Potri.001G341000	AT3G50660	brassinosteroid	Hormone biosynthesis
Potri.010G156800	AT3G30180	brassinosteroid	Hormone biosynthesis
Potri.010G138500	AT2G03760	brassinosteroid	Hormone biosynthesis
Potri.003G166800	AT5G13170	brassinosteroid	Hormone biosynthesis
Potri.001G270700	AT3G50660	brassinosteroid	Hormone biosynthesis
Potri.010G170000	AT3G19820	brassinosteroid	Hormone biosynthesis
Potri.011G099400	AT1G17060	brassinosteroid	Hormone biosynthesis
Potri.007G026500	AT3G50660	brassinosteroid	Hormone biosynthesis
Potri.017G154600	AT3G50660	brassinosteroid	Hormone biosynthesis
Potri.001G068400	AT1G11680	brassinosteroid	Hormone biosynthesis
Potri.001G270400	AT3G50660	brassinosteroid	Hormone biosynthesis
Potri.003G193300	AT2G03760	brassinosteroid	Hormone biosynthesis
Potri.009G143600	AT5G05690	brassinosteroid	Hormone biosynthesis
Potri.003G161700	AT1G11680	brassinosteroid	Hormone biosynthesis
Potri.008G067500	AT5G05690	brassinosteroid	Hormone biosynthesis
Potri.004G117700	AT5G38970	brassinosteroid	Hormone biosynthesis
Potri.002G016300	AT1G20330	brassinosteroid	Hormone biosynthesis
Potri.008G084800	AT3G19820	brassinosteroid	Hormone biosynthesis
Potri.001G270500	AT3G50660	brassinosteroid	Hormone biosynthesis
Potri.003G038200	AT3G13730	brassinosteroid	Hormone biosynthesis
Potri.009G064800	AT3G50660	brassinosteroid	Hormone biosynthesis
Potri.011G098800	AT1G17060	brassinosteroid	Hormone biosynthesis
Potri.T122200	AT2G38050	brassinosteroid	Hormone biosynthesis
Potri.011G101700	AT1G17060	brassinosteroid	Hormone biosynthesis
Potri.009G064900	AT3G50660	brassinosteroid	Hormone biosynthesis
Potri.003G122500	AT5G05690	brassinosteroid	Hormone biosynthesis
Potri.003G035900	AT3G13730	brassinosteroid	Hormone biosynthesis
Potri.003G193500	AT2G03760	brassinosteroid	Hormone biosynthesis
Potri.005G245800	AT1G20330	brassinosteroid	Hormone biosynthesis
Potri.017G099000	AT3G30180	brassinosteroid	Hormone biosynthesis
Potri.008G026200	AT2G26710	brassinosteroid	Hormone metabolism
Potri.014G043000	AT2G26710	brassinosteroid	Hormone metabolism
Potri.001G348100	AT2G36800	brassinosteroid	Hormone metabolism
Potri.010G139200	AT2G26710	brassinosteroid	Hormone metabolism
Potri.001G302300	AT2G36800	brassinosteroid	Hormone metabolism
Potri.001G303800	AT2G36800	brassinosteroid	Hormone metabolism
Potri.005G035200	AT2G26710	brassinosteroid	Hormone metabolism
Potri.002G263800	AT2G26710	brassinosteroid	Hormone metabolism
Potri.010G139300	AT2G26710	brassinosteroid	Hormone metabolism
Potri.006G272600	AT2G36800	brassinosteroid	Hormone metabolism
Potri.010G139500	AT2G26710	brassinosteroid	Hormone metabolism
Potri.009G099000	AT2G36800	brassinosteroid	Hormone metabolism
Potri.001G303300	AT2G36800	brassinosteroid	Hormone metabolism
Potri.017G114200	AT2G26710	brassinosteroid	Hormone metabolism
Potri.006G120600	AT2G36800	brassinosteroid	Hormone metabolism
Potri.018G070900	AT2G26710	brassinosteroid	Hormone metabolism
Potri.011G099800	AT2G26710	brassinosteroid	Hormone metabolism
Potri.002G123700	AT2G36800	brassinosteroid	Hormone metabolism
Potri.001G303100	AT2G36800	brassinosteroid	Hormone metabolism
Potri.016G097400	AT2G36800	brassinosteroid	Hormone metabolism
Potri.001G303700	AT2G36800	brassinosteroid	Hormone metabolism
Potri.015G145100	AT2G26710	brassinosteroid	Hormone metabolism
Potri.014G043100	AT2G26710	brassinosteroid	Hormone metabolism
Potri.014G180500	AT2G26710	brassinosteroid	Hormone metabolism
Potri.001G302400	AT2G36800	brassinosteroid	Hormone metabolism
Potri.002G134500	AT2G26710	brassinosteroid	Hormone metabolism
Potri.010G116300	AT2G26710	brassinosteroid	Hormone metabolism
Potri.001G303000	AT2G36800	brassinosteroid	Hormone metabolism
Potri.004G100400	AT2G26710	brassinosteroid	Hormone metabolism
Potri.019G064600	AT2G26710	brassinosteroid	Hormone metabolism
Potri.011G100500	AT2G26710	brassinosteroid	Hormone metabolism
Potri.001G303200	AT2G36800	brassinosteroid	Hormone metabolism
Potri.011G117700	AT2G26710	brassinosteroid	Hormone metabolism
Potri.012G142000	AT2G26710	brassinosteroid	Hormone metabolism
Potri.012G048700	AT2G36800	brassinosteroid	Hormone metabolism
Potri.006G272500	AT2G36800	brassinosteroid	Hormone metabolism
Potri.T050700	AT2G26710	brassinosteroid	Hormone metabolism
Potri.013G160800	AT2G26710	brassinosteroid	Hormone metabolism
Potri.019G015400	AT2G26710	brassinosteroid	Hormone metabolism
Potri.011G101500	AT2G26710	brassinosteroid	Hormone metabolism
Potri.019G071200	AT2G26710	brassinosteroid	Hormone metabolism
Potri.011G117600	AT2G26710	brassinosteroid	Hormone metabolism
Potri.001G303600	AT2G36800	brassinosteroid	Hormone metabolism
Potri.006G154500	AT2G26710	brassinosteroid	Hormone metabolism
Potri.005G034500	AT2G26710	brassinosteroid	Hormone metabolism
Potri.018G009000	AT2G36800	brassinosteroid	Hormone metabolism
Potri.010G139400	AT2G26710	brassinosteroid	Hormone metabolism
Potri.006G022200	AT2G26710	brassinosteroid	Hormone metabolism
Potri.005G036100	AT2G36800	brassinosteroid	Hormone metabolism
Potri.008G026300	AT2G26710	brassinosteroid	Hormone metabolism
Potri.019G064200	AT2G26710	brassinosteroid	Hormone metabolism
Potri.018G008900	AT2G36800	brassinosteroid	Hormone metabolism
Potri.010G139600	AT2G26710	brassinosteroid	Hormone metabolism
Potri.009G098400	AT2G36800	brassinosteroid	Hormone metabolism
Potri.018G103400	AT4G39400	brassinosteroid	Hormone receptor
Potri.010G120100	AT4G39400	brassinosteroid	Hormone receptor
Potri.004G081700	AT1G55610	brassinosteroid	Hormone receptor
Potri.002G258400	AT4G39400	brassinosteroid	Hormone receptor
Potri.018G088200	AT3G13380	brassinosteroid	Hormone receptor
Potri.013G036600	AT3G13380	brassinosteroid	Hormone receptor
Potri.002G256500	AT3G13380	brassinosteroid	Hormone receptor
Potri.T042400	AT1G55610	brassinosteroid	Hormone receptor
Potri.T102800	AT1G55610	brassinosteroid	Hormone receptor
Potri.002G233600	AT4G39400	brassinosteroid	Hormone receptor
Potri.015G123700	AT3G13380	brassinosteroid	Hormone receptor
Potri.011G164800	AT3G13380	brassinosteroid	Hormone receptor
Potri.T042200	AT1G55610	brassinosteroid	Hormone receptor
Potri.001G472900	AT1G55610	brassinosteroid	Hormone receptor
Potri.010G178000	AT4G39400	brassinosteroid	Hormone receptor
Potri.T102900	AT1G55610	brassinosteroid	Hormone receptor
Potri.010G228300	AT1G55610	brassinosteroid	Hormone receptor
Potri.012G071100	AT1G55610	brassinosteroid	Hormone receptor
Potri.006G220100	AT4G39400	brassinosteroid	Hormone receptor
Potri.011G102700	AT1G55610	brassinosteroid	Hormone receptor
Potri.010G052800	AT1G55610	brassinosteroid	Hormone receptor
Potri.002G007900	AT3G13380	brassinosteroid	Hormone receptor
Potri.018G113000	AT3G13380	brassinosteroid	Hormone receptor
Potri.004G065400	AT3G13380	brassinosteroid	Hormone receptor
Potri.001G042500	AT4G39400	brassinosteroid	Hormone receptor
Potri.006G261900	AT1G55610	brassinosteroid	Hormone receptor
Potri.003G148000	AT3G13380	brassinosteroid	Hormone receptor
Potri.019G084800	AT1G55610	brassinosteroid	Hormone receptor
Potri.012G124300	AT3G13380	brassinosteroid	Hormone receptor
Potri.015G132200	AT4G39400	brassinosteroid	Hormone receptor
Potri.013G029700	AT3G13380	brassinosteroid	Hormone receptor
Potri.006G235500	AT1G55610	brassinosteroid	Hormone receptor
Potri.012G044500	AT4G39400	brassinosteroid	Hormone receptor
Potri.017G115900	AT1G55610	brassinosteroid	Hormone receptor
Potri.T075000	AT4G39400	brassinosteroid	Hormone receptor
Potri.007G009200	AT4G39400	brassinosteroid	Hormone receptor
Potri.005G030800	AT3G13380	brassinosteroid	Hormone receptor
Potri.002G008400	AT3G13380	brassinosteroid	Hormone receptor
Potri.011G169600	AT1G55610	brassinosteroid	Hormone receptor
Potri.008G124300	AT4G39400	brassinosteroid	Hormone receptor
Potri.007G078100	AT4G39400	brassinosteroid	Hormone receptor
Potri.008G078900	AT4G39400	brassinosteroid	Hormone receptor
Potri.019G129300	AT3G13380	brassinosteroid	Hormone receptor
Potri.007G014700	AT1G55610	brassinosteroid	Hormone receptor
Potri.015G141200	AT1G55610	brassinosteroid	Hormone receptor
Potri.019G127200	AT3G13380	brassinosteroid	Hormone receptor
Potri.010G178100	AT4G39400	brassinosteroid	Hormone receptor
Potri.008G181200	AT1G55610	brassinosteroid	Hormone receptor
Potri.015G122900	AT3G13380	brassinosteroid	Hormone receptor
Potri.016G051600	AT4G39400	brassinosteroid	Hormone receptor
Potri.012G088900	AT4G39400	brassinosteroid	Hormone receptor
Potri.014G195100	AT4G39400	brassinosteroid	Hormone receptor
Potri.004G095700	AT4G39400	brassinosteroid	Hormone receptor
Potri.003G117500	AT1G55610	brassinosteroid	Hormone receptor
Potri.010G101100	AT1G55610	brassinosteroid	Hormone receptor
Potri.001G073600	AT4G39400	brassinosteroid	Hormone receptor
Potri.004G049100	AT4G39400	brassinosteroid	Hormone receptor
Potri.004G223900	AT4G39400	brassinosteroid	Hormone receptor
Potri.013G051300	AT3G13380	brassinosteroid	Hormone receptor
Potri.011G116900	AT1G55610	brassinosteroid	Hormone receptor
Potri.019G059600	AT1G55610	brassinosteroid	Hormone receptor
Potri.015G123100	AT3G13380	brassinosteroid	Hormone receptor
Potri.003G150100	AT1G55610	brassinosteroid	Hormone receptor
Potri.012G139000	AT3G13380	brassinosteroid	Hormone receptor
Potri.006G181200	AT1G55610	brassinosteroid	Hormone receptor
Potri.015G123400	AT3G13380	brassinosteroid	Hormone receptor
Potri.002G258200	AT4G39400	brassinosteroid	Hormone receptor
Potri.006G056600	AT4G39400	brassinosteroid	Hormone receptor
Potri.012G088100	AT3G13380	brassinosteroid	Hormone receptor
Potri.019G078400	AT4G39400	brassinosteroid	Hormone receptor
Potri.017G074400	AT1G55610	brassinosteroid	Hormone receptor
Potri.008G007600	AT1G55610	brassinosteroid	Hormone receptor
Potri.016G126300	AT1G55610	brassinosteroid	Hormone receptor
Potri.018G020000	AT1G55610	brassinosteroid	Hormone receptor
Potri.002G019900	AT4G39400	brassinosteroid	Hormone receptor
Potri.002G070900	AT4G39400	brassinosteroid	Hormone receptor
Potri.016G070500	AT1G55610	brassinosteroid	Hormone receptor
Potri.011G139700	AT3G13380	brassinosteroid	Hormone receptor
Potri.011G140900	AT1G55610	brassinosteroid	Hormone receptor
Potri.013G133100	AT1G55610	brassinosteroid	Hormone receptor
Potri.005G037400	AT3G13380	brassinosteroid	Hormone receptor
Potri.005G198000	AT4G39400	brassinosteroid	Hormone receptor
Potri.011G068500	AT1G55610	brassinosteroid	Hormone receptor
Potri.005G031700	AT3G13380	brassinosteroid	Hormone receptor
Potri.013G037000	AT3G13380	brassinosteroid	Hormone receptor
Potri.016G029900	AT1G55610	brassinosteroid	Hormone receptor
Potri.006G108600	AT1G55610	brassinosteroid	Hormone receptor
Potri.019G021700	AT4G39400	brassinosteroid	Hormone receptor
Potri.008G140500	AT1G55610	brassinosteroid	Hormone receptor
Potri.011G102900	AT3G13380	brassinosteroid	Hormone receptor
Potri.017G152200	AT1G55610	brassinosteroid	Hormone receptor
Potri.019G060200	AT3G13380	brassinosteroid	Hormone receptor
Potri.006G104300	AT1G55610	brassinosteroid	Hormone receptor
Potri.008G144700	AT3G13380	brassinosteroid	Hormone receptor
Potri.012G067600	AT1G55610	brassinosteroid	Hormone receptor
Potri.008G034000	AT3G13380	brassinosteroid	Hormone receptor
Potri.002G106800	AT4G39400	brassinosteroid	Hormone receptor
Potri.013G037500	AT3G13380	brassinosteroid	Hormone receptor
Potri.005G235100	AT1G55610	brassinosteroid	Hormone receptor
Potri.001G114500	AT1G55610	brassinosteroid	Hormone receptor
Potri.017G151400	AT4G39400	brassinosteroid	Hormone receptor
Potri.001G161000	AT1G55610	brassinosteroid	Hormone receptor
Potri.016G137000	AT1G55610	brassinosteroid	Hormone receptor
Potri.002G111700	AT1G55610	brassinosteroid	Hormone receptor
Potri.019G129100	AT3G13380	brassinosteroid	Hormone receptor
Potri.017G138600	AT3G13380	brassinosteroid	Hormone receptor
Potri.010G097700	AT1G55610	brassinosteroid	Hormone receptor
Potri.003G174900	AT1G55610	brassinosteroid	Hormone receptor
Potri.T042100	AT1G55610	brassinosteroid	Hormone receptor
Potri.001G052500	AT3G13380	brassinosteroid	Hormone receptor
Potri.003G074000	AT3G13380	brassinosteroid	Hormone receptor
Potri.016G114400	AT4G39400	brassinosteroid	Hormone receptor
Potri.003G156200	AT1G55610	brassinosteroid	Hormone receptor
Potri.002G008100	AT3G13380	brassinosteroid	Hormone receptor
Potri.014G195200	AT3G13380	brassinosteroid	Hormone receptor
Potri.006G185100	AT1G55610	brassinosteroid	Hormone receptor
Potri.019G060400	AT1G55610	brassinosteroid	Hormone receptor
Potri.001G467300	AT3G13380	brassinosteroid	Hormone receptor
Potri.012G124200	AT3G13380	brassinosteroid	Hormone receptor
Potri.017G152500	AT1G55610	brassinosteroid	Hormone receptor
Potri.002G258000	AT4G39400	brassinosteroid	Hormone receptor
Potri.003G184100	AT4G39400	brassinosteroid	Hormone receptor
Potri.006G237400	AT1G55610	brassinosteroid	Hormone receptor
Potri.008G033900	AT1G55610	brassinosteroid	Hormone receptor
Potri.019G099200	AT1G55610	brassinosteroid	Hormone receptor
Potri.011G058100	AT4G39400	brassinosteroid	Hormone receptor
Potri.019G122500	AT1G55610	brassinosteroid	Hormone receptor
Potri.010G183400	AT1G55610	brassinosteroid	Hormone receptor
Potri.012G124100	AT1G55610	brassinosteroid	Hormone receptor
Potri.006G273000	AT3G13380	brassinosteroid	Hormone receptor
Potri.019G129400	AT3G13380	brassinosteroid	Hormone receptor
Potri.006G099100	AT3G13380	brassinosteroid	Hormone receptor
Potri.006G189000	AT1G55610	brassinosteroid	Hormone receptor
Potri.017G145200	AT1G55610	brassinosteroid	Hormone receptor
Potri.013G048800	AT3G13380	brassinosteroid	Hormone receptor
Potri.015G080800	AT3G13380	brassinosteroid	Hormone receptor
Potri.017G016600	AT1G55610	brassinosteroid	Hormone receptor
Potri.018G088100	AT1G55610	brassinosteroid	Hormone receptor
Potri.019G122900	AT1G55610	brassinosteroid	Hormone receptor
Potri.011G102800	AT3G13380	brassinosteroid	Hormone receptor
Potri.004G231600	AT1G55610	brassinosteroid	Hormone receptor
Potri.003G157300	AT4G39400	brassinosteroid	Hormone receptor
Potri.012G022800	AT1G55610	brassinosteroid	Hormone receptor
Potri.016G055400	AT3G13380	brassinosteroid	Hormone receptor
Potri.012G130400	AT1G55610	brassinosteroid	Hormone receptor
Potri.018G045500	AT1G55610	brassinosteroid	Hormone receptor
Potri.001G349900	AT1G55610	brassinosteroid	Hormone receptor
Potri.004G060100	AT1G55610	brassinosteroid	Hormone receptor
Potri.015G124400	AT1G55610	brassinosteroid	Hormone receptor
Potri.011G103000	AT3G13380	brassinosteroid	Hormone receptor
Potri.001G380800	AT1G55610	brassinosteroid	Hormone receptor
Potri.002G240000	AT1G55610	brassinosteroid	Hormone receptor
Potri.018G107400	AT1G55610	brassinosteroid	Hormone receptor
Potri.001G126100	AT3G13380	brassinosteroid	Hormone receptor
Potri.008G009300	AT1G55610	brassinosteroid	Hormone receptor
Potri.019G121000	AT1G55610	brassinosteroid	Hormone receptor
Potri.009G081800	AT4G39400	brassinosteroid	Hormone receptor
Potri.015G037400	AT3G13380	brassinosteroid	Hormone receptor
Potri.019G025500	AT1G55610	brassinosteroid	Hormone receptor
Potri.019G120700	AT1G55610	brassinosteroid	Hormone receptor
Potri.003G107600	AT3G13380	brassinosteroid	Hormone receptor
Potri.018G057100	AT1G55610	brassinosteroid	Hormone receptor
Potri.013G020900	AT1G55610	brassinosteroid	Hormone receptor
Potri.007G135400	AT3G13380	brassinosteroid	Hormone receptor
Potri.010G228200	AT4G39400	brassinosteroid	Hormone receptor
Potri.005G241500	AT4G39400	brassinosteroid	Hormone receptor
Potri.005G086500	AT4G39400	brassinosteroid	Hormone receptor
Potri.002G063300	AT4G39400	brassinosteroid	Hormone receptor
Potri.001G398500	AT1G55610	brassinosteroid	Hormone receptor
Potri.005G031300	AT1G55610	brassinosteroid	Hormone receptor
Potri.006G235800	AT1G55610	brassinosteroid	Hormone receptor
Potri.014G147300	AT3G13380	brassinosteroid	Hormone receptor
Potri.T041900	AT1G55610	brassinosteroid	Hormone receptor
Potri.010G177900	AT4G39400	brassinosteroid	Hormone receptor
Potri.006G051700	AT4G39400	brassinosteroid	Hormone receptor
Potri.015G123800	AT3G13380	brassinosteroid	Hormone receptor
Potri.005G188700	AT1G55610	brassinosteroid	Hormone receptor
Potri.001G053400	AT1G55610	brassinosteroid	Hormone receptor
Potri.015G061600	AT3G13380	brassinosteroid	Hormone receptor
Potri.008G033700	AT1G55610	brassinosteroid	Hormone receptor
Potri.019G122700	AT1G55610	brassinosteroid	Hormone receptor
Potri.019G100900	AT4G39400	brassinosteroid	Hormone receptor
Potri.003G108200	AT4G39400	brassinosteroid	Hormone receptor
Potri.005G080000	AT1G55610	brassinosteroid	Hormone receptor
Potri.008G121500	AT3G19160	cytokinin	Hormone biosynthesis
Potri.010G028500	AT5G18930	cytokinin	Hormone biosynthesis
Potri.018G101500	AT5G18930	cytokinin	Hormone biosynthesis
Potri.010G133900	AT5G18930	cytokinin	Hormone biosynthesis
Potri.008G198800	AT5G18930	cytokinin	Hormone biosynthesis
Potri.006G221000	AT2G41510	cytokinin	Hormone metabolism
Potri.003G203600	AT2G41510	cytokinin	Hormone metabolism
Potri.007G066100	AT5G56970	cytokinin	Hormone metabolism
Potri.005G232300	AT2G41510	cytokinin	Hormone metabolism
Potri.002G030500	AT2G41510	cytokinin	Hormone metabolism
Potri.006G047900	AT2G41510	cytokinin	Hormone metabolism
Potri.016G044100	AT2G41510	cytokinin	Hormone metabolism
Potri.006G152500	AT5G56970	cytokinin	Hormone metabolism
Potri.001G020900	AT2G41510	cytokinin	Hormone metabolism
Potri.001G057400	AT1G27320	cytokinin	Hormone receptor
Potri.010G102900	AT2G01830	cytokinin	Hormone receptor
Potri.008G137900	AT2G01830	cytokinin	Hormone receptor
Potri.007G056400	AT2G17820	cytokinin	Hormone receptor
Potri.014G164700	AT5G35750	cytokinin	Hormone receptor
Potri.005G111700	AT2G17820	cytokinin	Hormone receptor
Potri.003G171000	AT1G27320	cytokinin	Hormone receptor
Potri.011G041200	AT4G05120	cytokinin	Hormone transport
Potri.006G068100	AT1G02630	cytokinin	Hormone transport
Potri.004G032400	AT4G05120	cytokinin	Hormone transport
Potri.004G032500	AT4G05120	cytokinin	Hormone transport
Potri.012G058900	AT1G02630	cytokinin	Hormone transport
Potri.019G118400	AT4G05120	cytokinin	Hormone transport
Potri.018G130000	AT1G02630	cytokinin	Hormone transport
Potri.004G032300	AT4G05120	cytokinin	Hormone transport
Potri.001G099400	AT5G65800	ethylene	Hormone biosynthesis
Potri.003G117700	AT3G49700	ethylene	Hormone biosynthesis
Potri.006G103400	AT3G51770	ethylene	Hormone biosynthesis
Potri.016G123800	AT3G51770	ethylene	Hormone biosynthesis
Potri.011G102500	AT4G01370	ethylene	Hormone biosynthesis
Potri.003G064100	AT1G17440	ethylene	Hormone biosynthesis
Potri.008G200800	AT4G01370	ethylene	Hormone biosynthesis
Potri.018G067000	AT3G49700	ethylene	Hormone biosynthesis
Potri.010G029700	AT4G01370	ethylene	Hormone biosynthesis
Potri.002G059900	AT4G01370	ethylene	Hormone biosynthesis
Potri.014G012600	AT3G49700	ethylene	Hormone biosynthesis
Potri.015G040300	AT4G01370	ethylene	Hormone biosynthesis
Potri.005G119500	AT4G01370	ethylene	Hormone biosynthesis
Potri.003G131800	AT4G01370	ethylene	Hormone biosynthesis
Potri.007G020100	AT4G01370	ethylene	Hormone biosynthesis
Potri.006G149600	AT5G65800	ethylene	Hormone biosynthesis
Potri.005G201800	AT4G01370	ethylene	Hormone biosynthesis
Potri.015G132100	AT3G49700	ethylene	Hormone biosynthesis
Potri.002G162500	AT4G01370	ethylene	Hormone biosynthesis
Potri.008G130000	AT4G01370	ethylene	Hormone biosynthesis
Potri.005G214400	AT3G51770	ethylene	Hormone biosynthesis
Potri.002G163700	AT3G49700	ethylene	Hormone biosynthesis
Potri.007G007800	AT3G49700	ethylene	Hormone biosynthesis
Potri.003G132300	AT5G65800	ethylene	Hormone biosynthesis
Potri.002G048300	AT3G51770	ethylene	Hormone biosynthesis
Potri.002G113900	AT3G49700	ethylene	Hormone biosynthesis
Potri.001G381300	AT4G01370	ethylene	Hormone biosynthesis
Potri.010G112200	AT4G01370	ethylene	Hormone biosynthesis
Potri.001G099900	AT4G01370	ethylene	Hormone biosynthesis
Potri.012G048600	AT4G01370	ethylene	Hormone biosynthesis
Potri.001G280100	AT3G51770	ethylene	Hormone biosynthesis
Potri.014G088500	AT4G01370	ethylene	Hormone biosynthesis
Potri.009G075300	AT3G51770	ethylene	Hormone biosynthesis
Potri.007G139800	AT2G43790	ethylene	Hormone biosynthesis
Potri.017G010200	AT2G43790	ethylene	Hormone biosynthesis
Potri.002G201500	AT2G40940	ethylene	Hormone receptor
Potri.001G204200	AT1G66340	ethylene	Hormone receptor
Potri.008G164400	AT3G23150	ethylene	Hormone receptor
Potri.003G032300	AT1G66340	ethylene	Hormone receptor
Potri.013G044100	AT3G04580	ethylene	Hormone receptor
Potri.019G014300	AT3G04580	ethylene	Hormone receptor
Potri.010G074300	AT3G23150	ethylene	Hormone receptor
Potri.010G096800	AT4G21200	gibberellin	Hormone biosynthesis
Potri.002G151300	AT4G25420	gibberellin	Hormone biosynthesis
Potri.001G378400	AT1G78440	gibberellin	Hormone biosynthesis
Potri.006G167700	AT5G57390	Gibberellin	Hormone biosynthesis
Potri.006G247700	AT1G15550	gibberellin	Hormone biosynthesis
Potri.001G176600	AT1G15550	gibberellin	Hormone biosynthesis
Potri.002G052100	AT4G02780	gibberellin	Hormone biosynthesis
Potri.003G057400	AT1G15550	gibberellin	Hormone biosynthesis
Potri.018G091600	AT5G57390	Gibberellin	Hormone biosynthesis
Potri.018G033600	AT1G15550	gibberellin	Hormone biosynthesis
Potri.011G095600	AT1G78440	gibberellin	Hormone biosynthesis
Potri.008G076400	AT5G57390	Gibberellin	Hormone biosynthesis
Potri.002G113300	AT4G08150	Gibberellin	Hormone biosynthesis
Potri.015G079100	AT4G08150	Gibberellin	Hormone biosynthesis
Potri.002G114800	AT5G57390	Gibberellin	Hormone biosynthesis
Potri.010G181000	AT5G57390	Gibberellin	Hormone biosynthesis
Potri.002G191900	AT1G02400	gibberellin	Hormone biosynthesis
Potri.008G082400	AT1G79460	gibberellin	Hormone biosynthesis
Potri.008G079800	AT1G65620	Gibberellin	Hormone biosynthesis
Potri.004G004700	AT4G08150	Gibberellin	Hormone biosynthesis
Potri.015G134600	AT5G51810	gibberellin	Hormone biosynthesis
Potri.001G018400	AT5G57390	Gibberellin	Hormone biosynthesis
Potri.010G149700	AT1G02400	gibberellin	Hormone biosynthesis
Potri.004G022800	AT4G21200	gibberellin	Hormone biosynthesis
Potri.011G026700	AT4G21200	gibberellin	Hormone biosynthesis
Potri.010G177100	AT1G65620	Gibberellin	Hormone biosynthesis
Potri.001G169500	AT5G57390	Gibberellin	Hormone biosynthesis
Potri.011G011100	AT4G08150	Gibberellin	Hormone biosynthesis
Potri.014G008100	AT5G57390	Gibberellin	Hormone biosynthesis
Potri.012G132400	AT5G51810	gibberellin	Hormone biosynthesis
Potri.005G148400	AT5G57390	Gibberellin	Hormone biosynthesis
Potri.004G037900	AT1G79460	gibberellin	Hormone biosynthesis
Potri.005G210300	AT4G02780	gibberellin	Hormone biosynthesis
Potri.008G145300	AT4G21200	gibberellin	Hormone biosynthesis
Potri.005G184400	AT5G51810	gibberellin	Hormone biosynthesis
Potri.014G012200	AT5G57390	Gibberellin	Hormone biosynthesis
Potri.008G101600	AT1G02400	gibberellin	Hormone biosynthesis
Potri.007G007400	AT5G57390	Gibberellin	Hormone biosynthesis
Potri.002G129700	AT5G25900	gibberellin	Hormone biosynthesis
Potri.004G065000	AT1G78440	gibberellin	Hormone biosynthesis
Potri.003G064700	AT5G57390	Gibberellin	Hormone biosynthesis
Potri.007G103800	AT5G51810	gibberellin	Hormone biosynthesis
Potri.011G134000	AT4G21200	gibberellin	Hormone biosynthesis
Potri.014G117300	AT1G02400	gibberellin	Hormone biosynthesis
Potri.011G134100	AT4G21200	gibberellin	Hormone biosynthesis
Potri.014G073700	AT4G25420	gibberellin	Hormone biosynthesis
Potri.005G065400	AT5G51810	gibberellin	Hormone biosynthesis
Potri.005G184200	AT5G51810	gibberellin	Hormone biosynthesis
Potri.007G011600	AT5G57390	gibberellin	Hormone biosynthesis
Potri.012G087100	AT4G08150	gibberellin	Hormone biosynthesis
Potri.003G205700	AT5G57390	gibberellin	Hormone biosynthesis
Potri.008G082700	AT1G79460	gibberellin	Hormone biosynthesis
Potri.001G418200	AT4G21200	gibberellin	Hormone biosynthesis
Potri.006G085900	AT2G37630	gibberellin	Hormone receptor
Potri.005G040600	AT5G27320	gibberellin	Hormone receptor
Potri.014G135900	AT3G63010	gibberellin	Hormone receptor
Potri.002G213100	AT3G63010	gibberellin	Hormone receptor
Potri.013G028700	AT5G27320	gibberellin	Hormone receptor
Potri.013G022000	AT3G45140	jasmonic acid	Hormone biosynthesis
Potri.004G148600	AT5G42650	jasmonic acid	Hormone biosynthesis
Potri.002G152100	AT3G15730	jasmonic acid	Hormone biosynthesis
Potri.003G067600	AT3G45140	jasmonic acid	Hormone biosynthesis
Potri.T180000	AT3G15730	jasmonic acid	Hormone biosynthesis
Potri.009G109700	AT5G42650	jasmonic acid	Hormone biosynthesis
Potri.013G102800	AT2G06050	jasmonic acid	Hormone biosynthesis
Potri.001G153100	AT2G44810	jasmonic acid	Hormone biosynthesis
Potri.008G069600	AT5G05580	jasmonic acid	Hormone biosynthesis
Potri.001G193000	AT3G15730	jasmonic acid	Hormone biosynthesis
Potri.005G032600	AT3G45140	jasmonic acid	Hormone biosynthesis
Potri.T034100	AT2G43710	jasmonic acid	Hormone biosynthesis
Potri.005G246000	AT3G15730	jasmonic acid	Hormone biosynthesis
Potri.005G032400	AT3G45140	jasmonic acid	Hormone biosynthesis
Potri.014G155800	AT5G42650	jasmonic acid	Hormone biosynthesis
Potri.010G011900	AT4G29010	jasmonic acid	Hormone biosynthesis
Potri.003G015000	AT3G15730	jasmonic acid	Hormone biosynthesis
Potri.001G015500	AT3G45140	jasmonic acid	Hormone biosynthesis
Potri.018G131200	AT3G15730	jasmonic acid	Hormone biosynthesis
Potri.005G105600	AT3G15730	jasmonic acid	Hormone biosynthesis
Potri.001G015400	AT3G45140	jasmonic acid	Hormone biosynthesis
Potri.014G047900	AT2G44810	jasmonic acid	Hormone biosynthesis
Potri.003G004200	AT2G06050	jasmonic acid	Hormone biosynthesis
Potri.009G051900	AT2G44810	jasmonic acid	Hormone biosynthesis
Potri.010G089500	AT3G45140	jasmonic acid	Hormone biosynthesis
Potri.013G131100	AT4G03560	jasmonic acid	Hormone biosynthesis
Potri.013G103000	AT2G06050	jasmonic acid	Hormone biosynthesis
Potri.004G148900	AT5G42650	jasmonic acid	Hormone biosynthesis
Potri.002G016100	AT3G15730	jasmonic acid	Hormone biosynthesis
Potri.009G022400	AT3G45140	jasmonic acid	Hormone biosynthesis
Potri.005G032700	AT3G45140	jasmonic acid	Hormone biosynthesis
Potri.016G117500	AT5G05580	jasmonic acid	Hormone biosynthesis
Potri.010G187800	AT5G05580	jasmonic acid	Hormone biosynthesis
Potri.001G015600	AT3G45140	jasmonic acid	Hormone biosynthesis
Potri.008G220400	AT4G29010	jasmonic acid	Hormone biosynthesis
Potri.008G151500	AT3G45140	jasmonic acid	Hormone biosynthesis
Potri.003G035300	AT3G15730	jasmonic acid	Hormone biosynthesis
Potri.005G230100	AT1G19640	jasmonic acid	Hormone biosynthesis
Potri.007G021400	AT1G19640	jasmonic acid	Hormone biosynthesis
Potri.001G112100	AT3G15730	jasmonic acid	Hormone biosynthesis
Potri.003G032800	AT3G15730	jasmonic acid	Hormone biosynthesis
Potri.004G149000	AT5G42650	jasmonic acid	Hormone biosynthesis
Potri.008G178000	AT3G45140	jasmonic acid	Hormone biosynthesis
Potri.001G015300	AT3G45140	jasmonic acid	Hormone biosynthesis
Potri.018G065600	AT2G06050	jasmonic acid	Hormone biosynthesis
Potri.001G167700	AT3G45140	jasmonic acid	Hormone biosynthesis
Potri.003G004600	AT2G06050	jasmonic acid	Hormone biosynthesis
Potri.010G057100	AT3G45140	jasmonic acid	Hormone biosynthesis
Potri.003G081500	AT2G44810	jasmonic acid	Hormone biosynthesis
Potri.001G263200	AT2G44810	jasmonic acid	Hormone biosynthesis
Potri.005G187600	AT2G43710	jasmonic acid	Hormone biosynthesis
Potri.013G102700	AT2G06050	jasmonic acid	Hormone biosynthesis
Potri.007G060300	AT3G15730	jasmonic acid	Hormone biosynthesis
Potri.003G037700	AT3G15730	jasmonic acid	Hormone biosynthesis
Potri.014G018200	AT3G45140	jasmonic acid	Hormone biosynthesis
Potri.002G044700	AT2G44810	jasmonic acid	Hormone biosynthesis
Potri.006G142800	AT2G06050	jasmonic acid	Hormone biosynthesis
Potri.010G179400	AT2G43710	jasmonic acid	Hormone biosynthesis
Potri.017G046200	AT3G45140	jasmonic acid	Hormone biosynthesis
Potri.005G045900	AT1G19640	jasmonic acid	Hormone biosynthesis
Potri.013G022100	AT3G45140	jasmonic acid	Hormone biosynthesis
Potri.002G137900	AT2G44810	jasmonic acid	Hormone biosynthesis
Potri.001G252900	AT5G05580	jasmonic acid	Hormone biosynthesis
Potri.006G101500	AT5G05580	jasmonic acid	Hormone biosynthesis
Potri.014G177200	AT3G45140	jasmonic acid	Hormone biosynthesis
Potri.005G032800	AT3G45140	jasmonic acid	Hormone biosynthesis
Potri.014G038700	AT5G42650	jasmonic acid	Hormone biosynthesis
Potri.002G130700	AT5G42650	jasmonic acid	Hormone biosynthesis
Potri.004G212100	AT2G06050	jasmonic acid	Hormone biosynthesis
Potri.010G179500	AT2G43710	jasmonic acid	Hormone biosynthesis
Potri.005G218500	AT2G44810	jasmonic acid	Hormone biosynthesis
Potri.008G077900	AT2G43710	jasmonic acid	Hormone biosynthesis
Potri.014G047700	AT2G44810	jasmonic acid	Hormone biosynthesis
Potri.006G253900	AT3G15730	jasmonic acid	Hormone biosynthesis
Potri.013G127300	AT2G43710	jasmonic acid	Hormone biosynthesis
Potri.018G082900	AT4G29010	jasmonic acid	Hormone biosynthesis
Potri.014G074700	AT3G15730	jasmonic acid	Hormone biosynthesis
Potri.013G102900	AT2G06050	jasmonic acid	Hormone biosynthesis
Potri.008G064400	AT2G39940	jasmonic acid	Hormone receptor
Potri.010G192900	AT2G39940	jasmonic acid	Hormone receptor
Potri.002G232600	AT2G31660	jasmonic acid	Hormone transport
Potri.014G149600	AT2G31660	jasmonic acid	Hormone transport
Potri.012G070000	AT1G74710	salicylic acid	Hormone biosynthesis
Potri.014G168200	AT3G11480	salicylic acid	Hormone metabolism
Potri.007G021300	AT3G11480	salicylic acid	Hormone metabolism
Potri.009G095500	AT2G43840	salicylic acid	Hormone metabolism
Potri.007G049600	AT2G43840	salicylic acid	Hormone metabolism
Potri.019G022000	AT3G11480	salicylic acid	Hormone metabolism
Potri.002G236400	AT2G43820	salicylic acid	Hormone metabolism
Potri.007G140600	AT2G43840	salicylic acid	Hormone metabolism
Potri.015G071900	AT2G43840	salicylic acid	Hormone metabolism
Potri.001G389200	AT2G43820	salicylic acid	Hormone metabolism
Potri.017G032500	AT2G43820	salicylic acid	Hormone metabolism
Potri.009G095300	AT2G43840	salicylic acid	Hormone metabolism
Potri.007G140500	AT2G43820	salicylic acid	Hormone metabolism
Potri.007G140300	AT2G43820	salicylic acid	Hormone metabolism
Potri.017G101800	AT2G43840	salicylic acid	Hormone metabolism
Potri.007G117200	AT2G43840	salicylic acid	Hormone metabolism
Potri.007G140700	AT2G43820	salicylic acid	Hormone metabolism
Potri.004G179300	AT2G43820	salicylic acid	Hormone metabolism
Potri.017G032300	AT2G43820	salicylic acid	Hormone metabolism
Potri.019G022600	AT3G11480	salicylic acid	Hormone metabolism
Potri.014G175000	AT2G43840	salicylic acid	Hormone metabolism
Potri.006G055600	AT2G43820	salicylic acid	Hormone metabolism
Potri.019G022400	AT3G11480	salicylic acid	Hormone metabolism
Potri.016G052500	AT2G43820	salicylic acid	Hormone metabolism
Potri.004G083700	AT2G43820	salicylic acid	Hormone metabolism
Potri.007G141900	AT2G43820	salicylic acid	Hormone metabolism
Potri.017G032700	AT2G43820	salicylic acid	Hormone metabolism
Potri.009G122600	AT4G39030	salicylic acid	Hormone transport
Potri.009G122900	AT4G39030	salicylic acid	Hormone transport
