# Supplementary material for: Comprehensive analysis of dynamic gene expression and investigation of the roles of hydrogen peroxide during adventitious rooting in poplar
Source: BMC Plant Biol. 2019 Mar 12;19:99. doi: 10.1186/s12870-019-1700-7 (PMC6416884; doi:10.1186/s12870-019-1700-7)
Supplement: Supplementary file 5 — Table S4. Normalized expression values of differentially expressed phytohormone-related genes (XLSX 28 kb) [file 12870_2019_1700_MOESM5_ESM.xlsx]

## Sheet: TableS4
Table S4. Normalized expression values of differentially expressed phytohormone-related genes
Poplar_gene	Ara_gene	Hormone	Process	DAE0	DAE2	DAE4	DAE6	DAE8
Potri.001G024300	AT1G52340	abscisic acid	Hormone biosynthesis	-1.57055	-0.445482	0.34913	1.47522	0.191677
Potri.005G069100	AT3G14440	abscisic acid	Hormone biosynthesis	0.564501	-0.904923	-0.662902	-0.706578	1.7099
Potri.007G044300	AT5G67030	abscisic acid	Hormone biosynthesis	-0.139156	-0.875436	-1.06342	0.35918	1.71883
Potri.019G093400	AT3G14440	abscisic acid	Hormone biosynthesis	-0.167151	-0.83155	-0.796765	-0.110706	1.90617
Potri.001G393800	AT3G14440	abscisic acid	Hormone biosynthesis	1.82557	-1.15057	-0.103104	-0.576905	0.00500576
Potri.011G112400	AT3G14440	abscisic acid	Hormone biosynthesis	1.93916	-0.724906	-0.281003	-0.782626	-0.150629
Potri.013G106200	AT5G45340	abscisic acid	Hormone metabolism	-0.96367	1.7203	0.526824	-0.568444	-0.71501
Potri.004G140900	AT5G45340	abscisic acid	Hormone metabolism	1.29931	-0.184797	-1.33508	-0.747295	0.967863
Potri.004G235400	AT5G45340	abscisic acid	Hormone metabolism	-0.291557	0.0400647	-0.215641	-1.3088	1.77593
Potri.006G051100	AT5G13630	abscisic acid	Hormone receptor	-0.584377	-0.20289	-1.29125	0.410801	1.66771
Potri.016G125400	AT2G38310	abscisic acid	Hormone receptor	-0.711849	1.51577	0.876874	-0.9249	-0.755892
Potri.010G131900	AT1G71960	abscisic acid	Hormone transportion	1.33017	-1.45821	0.203429	0.690337	-0.765721
Potri.004G236500	AT1G71960	abscisic acid	Hormone transportion	1.51438	-1.32589	-0.744873	-0.0675231	0.623907
Potri.003G046800	AT1G71960	abscisic acid	Hormone transportion	1.82899	-0.800868	-0.782585	-0.553358	0.307818
Potri.007G050300	AT4G37390	auxin	Hormone metabolism	-1.72726	0.914361	-0.100422	1.0704	-0.157077
Potri.011G129700	AT5G54510	auxin	Hormone metabolism	-0.961442	0.700881	1.605	-0.443504	-0.900933
Potri.001G298300	AT4G37390	auxin	Hormone metabolism	1.30984	-0.857522	-0.623312	-0.950322	1.12132
Potri.009G092900	AT4G37390	auxin	Hormone metabolism	1.36723	-0.487232	-1.07011	-0.835017	1.02514
Potri.004G033900	AT1G12820	auxin	Hormone receptor	-0.130008	-0.865074	-1.1073	0.41927	1.68311
Potri.008G105100	AT5G03730	auxin	Hormone transportion	1.31667	-0.882675	-1.31601	0.0129808	0.869029
Potri.010G234700	AT5G03730	auxin	Hormone transportion	1.98764	-0.459496	-0.595133	-0.622576	-0.310434
Potri.008G025800	AT5G03730	auxin	Hormone transportion	1.79798	-0.123331	-0.884433	-0.968525	0.178309
Potri.013G034800	AT5G03730	auxin	Hormone transportion	1.97088	-0.803819	-0.472502	-0.397502	-0.297056
Potri.001G051500	AT5G13930	auxin	Hormone transportion	-1.19063	1.13849	1.18163	-0.209698	-0.919794
Potri.018G139400	AT5G57090	auxin	Hormone transportion	-0.915548	-0.349862	0.203249	1.84142	-0.779256
Potri.003G176800	AT5G13930	auxin	Hormone transportion	-0.913519	1.47166	0.93234	-0.646001	-0.844476
Potri.001G051600	AT5G13930	auxin	Hormone transportion	-1.26447	1.13205	1.13325	-0.0914632	-0.909369
Potri.003G176700	AT5G13930	auxin	Hormone transportion	-1.00693	1.74862	0.351567	-0.224746	-0.868507
Potri.003G176900	AT5G13930	auxin	Hormone transportion	-1.2127	1.37145	0.774665	0.0868059	-1.02022
Potri.016G088000	AT1G11310	auxin	Hormone transportion	-1.59852	1.55493	-0.100151	0.0145903	0.129159
Potri.005G111400	AT1G11000	auxin	Hormone transportion	-1.20828	1.45112	-0.773229	-0.324617	0.855008
Potri.002G187400	AT2G47000	auxin	Hormone transportion	-1.36509	1.51634	0.61263	-0.0902618	-0.673619
Potri.004G218500	AT1G11000	auxin	Hormone transportion	-1.2087	-0.128594	0.507115	1.62355	-0.793366
Potri.001G048900	AT1G59870	auxin	Hormone transportion	-1.53352	1.2102	0.978976	-0.255762	-0.399897
Potri.016G035300	AT1G73590	auxin	Hormone transportion	-1.35175	-0.143808	0.398573	1.64201	-0.545027
Potri.006G114900	AT2G34650	auxin	Hormone transportion	-1.47698	0.27037	-0.119696	1.62533	-0.299028
Potri.006G115000	AT1G59870	auxin	Hormone transportion	-1.41411	-0.00765499	0.809824	-0.732578	1.34452
Potri.010G220500	AT1G11310	auxin	Hormone transportion	-1.58708	1.46075	0.304139	0.256825	-0.434638
Potri.002G137700	AT2G34650	auxin	Hormone transportion	-0.977672	-0.783724	-0.232865	0.164314	1.82995
Potri.003G183200	AT1G59870	auxin	Hormone transportion	1.81643	-1.20127	-0.396015	0.0862536	-0.305393
Potri.003G181900	AT4G30960	auxin	Hormone transportion	0.593305	-0.418656	-1.36492	-0.379889	1.57016
Potri.007G146900	AT1G11310	auxin	Hormone transportion	1.67455	-1.32543	-0.0140088	0.269916	-0.605032
Potri.019G048800	AT4G30960	auxin	Hormone transportion	1.82011	-0.824793	-0.405028	0.283057	-0.873349
Potri.004G058300	AT4G30960	auxin	Hormone transportion	1.02429	-1.16507	-0.984469	-0.141346	1.2666
Potri.014G145100	AT5G13930	auxin	Hormone transportion	-1.38919	1.33443	0.461892	0.501137	-0.908272
Potri.004G172800	AT2G38120	auxin	Hormone transportion	1.78504	-1.12068	-0.19545	-0.686977	0.218066
Potri.008G050400	AT2G47000	auxin	Hormone transportion	1.55568	-0.524643	-1.37222	-0.255683	0.596863
Potri.010G210100	AT2G47000	auxin	Hormone transportion	1.37718	-0.448483	-1.46446	-0.286231	0.821988
Potri.002G187500	AT2G47000	auxin	Hormone transportion	-1.68429	0.854191	-0.469829	0.221088	1.07884
Potri.017G081100	AT3G28860	auxin	Hormone transportion	0.125423	-0.788904	-0.317709	1.86529	-0.884104
Potri.011G139800	AT2G34650	auxin	Hormone transportion	-1.25572	-0.266274	0.517053	-0.633303	1.63824
Potri.006G098300	AT2G38120	auxin	Hormone transportion	1.85843	-0.986345	-0.523884	-0.519271	0.17107
Potri.011G067600	AT4G30960	auxin	Hormone transportion	0.728656	-1.20995	-0.840119	-0.183757	1.50517
Potri.017G074000	AT3G28860	auxin	Hormone transportion	0.98249	-0.89145	-0.873327	-0.650812	1.4331
Potri.014G047500	AT2G34650	auxin	Hormone transportion	0.532395	-1.25243	-0.639604	-0.272703	1.63234
Potri.010G191000	AT2G38120	auxin	Hormone transportion	1.77795	-1.21547	-0.467562	-0.31053	0.215614
Potri.010G112800	AT1G70940	auxin	Hormone transportion	1.68239	-0.730433	-0.744612	-0.831716	0.624372
Potri.012G047200	AT1G73590	auxin	Hormone transportion	1.85031	-1.07072	-0.606643	-0.239669	0.0667285
Potri.008G129400	AT1G70940	auxin	Hormone transportion	1.22085	-0.8816	-0.419985	-1.08938	1.17011
Potri.001G342000	AT2G34650	auxin	Hormone transportion	1.81655	-0.781748	-0.616192	-0.766847	0.348239
Potri.008G066400	AT2G38120	auxin	Hormone transportion	1.96965	-0.689399	-0.52896	-0.579598	-0.171693
Potri.006G186200	AT4G30960	auxin	Hormone transportion	-1.91217	0.985262	0.0962744	0.318865	0.511771
Potri.006G263500	AT4G30960	auxin	Hormone transportion	-0.244517	-0.368356	-1.33702	0.228001	1.72189
Potri.018G087100	AT3G28860	auxin	Hormone transportion	1.99486	-0.583165	-0.455522	-0.567018	-0.389155
Potri.006G123900	AT3G28860	auxin	Hormone transportion	0.948949	-1.30956	-0.3693	-0.630484	1.36039
Potri.015G038700	AT1G73590	auxin	Hormone transportion	1.93459	-0.882177	-0.529184	-0.437963	-0.0852681
Potri.010G079000	AT4G30960	auxin	Hormone transportion	1.88931	-0.644266	-0.535693	-0.842983	0.133636
Potri.016G113600	AT2G38120	auxin	Hormone transportion	1.83087	-0.970772	-0.395557	-0.701931	0.237393
Potri.016G133500	AT4G30960	auxin	Hormone transportion	1.94946	-0.526159	-0.436084	-0.843811	-0.143409
Potri.001G270800	AT3G50660	brassinosteroid	Hormone biosynthesis	-1.48244	1.46707	0.500345	0.133099	-0.618076
Potri.009G064900	AT3G50660	brassinosteroid	Hormone biosynthesis	-1.34217	1.72256	0.199638	-0.182086	-0.397946
Potri.001G270400	AT3G50660	brassinosteroid	Hormone biosynthesis	-1.53174	0.244543	1.59007	-0.0520064	-0.250862
Potri.001G060900	AT5G13170	brassinosteroid	Hormone biosynthesis	-0.760573	1.92256	-0.00488745	-0.411508	-0.745595
Potri.017G099000	AT3G30180	brassinosteroid	Hormone biosynthesis	-1.39255	1.43273	0.1614	0.592656	-0.794229
Potri.001G263700	AT1G20330	brassinosteroid	Hormone biosynthesis	-1.31959	0.241939	1.29499	0.757225	-0.974561
Potri.001G270600	AT3G50660	brassinosteroid	Hormone biosynthesis	-1.61972	1.40785	0.532005	0.0134074	-0.333539
Potri.001G270500	AT3G50660	brassinosteroid	Hormone biosynthesis	-1.52297	1.2023	0.950807	-0.0576964	-0.572438
Potri.011G098800	AT1G17060	brassinosteroid	Hormone biosynthesis	-1.12948	-0.196704	-0.869245	0.587798	1.60763
Potri.014G171700	AT3G50660	brassinosteroid	Hormone biosynthesis	-1.80559	1.09082	0.726397	0.0996546	-0.111283
Potri.008G084800	AT3G19820	brassinosteroid	Hormone biosynthesis	-0.989782	-0.099632	0.616264	1.56298	-1.08983
Potri.008G067500	AT5G05690	brassinosteroid	Hormone biosynthesis	1.35375	-0.818939	-0.751576	-0.868434	1.0852
Potri.003G161700	AT1G11680	brassinosteroid	Hormone biosynthesis	-1.49615	1.22966	0.419658	0.651986	-0.805148
Potri.005G245800	AT1G20330	brassinosteroid	Hormone biosynthesis	-0.496653	-0.92026	1.05294	1.35065	-0.986675
Potri.001G303000	AT2G36800	brassinosteroid	Hormone metabolism	-1.69127	1.049	0.586793	0.616525	-0.561048
Potri.019G064600	AT2G26710	brassinosteroid	Hormone metabolism	-1.05971	1.8542	-0.00646779	-0.140616	-0.647402
Potri.019G064200	AT2G26710	brassinosteroid	Hormone metabolism	-1.07718	1.86286	0.0206778	-0.254991	-0.551368
Potri.019G071200	AT2G26710	brassinosteroid	Hormone metabolism	-0.991152	1.52172	0.858132	-0.668509	-0.720195
Potri.001G302400	AT2G36800	brassinosteroid	Hormone metabolism	-1.55679	1.47243	0.450885	0.0792984	-0.445826
Potri.006G120600	AT2G36800	brassinosteroid	Hormone metabolism	-1.0641	1.70479	0.527088	-0.554559	-0.613217
Potri.009G099000	AT2G36800	brassinosteroid	Hormone metabolism	-0.929772	0.636989	1.66609	-0.760647	-0.612655
Potri.014G043100	AT2G26710	brassinosteroid	Hormone metabolism	0.326991	-1.22747	-0.829132	0.0891916	1.64042
Potri.010G116300	AT2G26710	brassinosteroid	Hormone metabolism	-0.610233	-0.530341	-0.378139	-0.475577	1.99429
Potri.012G048700	AT2G36800	brassinosteroid	Hormone metabolism	-0.237656	0.0637736	-0.393745	-1.2366	1.80423
Potri.012G067600	AT1G55610	brassinosteroid	Hormone receptor	-1.22998	1.77864	0.182114	-0.25716	-0.473613
Potri.002G233600	AT4G39400	brassinosteroid	Hormone receptor	-1.65028	-0.287557	0.68228	1.31341	-0.0578481
Potri.006G235800	AT1G55610	brassinosteroid	Hormone receptor	-1.42345	0.583603	-0.440967	-0.259175	1.53999
Potri.006G235500	AT1G55610	brassinosteroid	Hormone receptor	-1.65801	0.662308	0.343288	-0.534515	1.18693
Potri.009G081800	AT4G39400	brassinosteroid	Hormone receptor	-1.11737	1.54581	0.746913	-0.349622	-0.825733
Potri.016G051600	AT4G39400	brassinosteroid	Hormone receptor	-1.4023	-0.876482	0.550361	1.34833	0.380091
Potri.004G231600	AT1G55610	brassinosteroid	Hormone receptor	0.187611	-0.603455	-0.884546	-0.568968	1.86936
Potri.001G053400	AT1G55610	brassinosteroid	Hormone receptor	-0.530535	-0.392435	-0.619925	-0.451245	1.99414
Potri.006G051700	AT4G39400	brassinosteroid	Hormone receptor	1.68997	-1.08335	-0.71415	-0.422966	0.530495
Potri.007G135400	AT3G13380	brassinosteroid	Hormone receptor	1.40414	-1.14683	-0.195149	-0.945726	0.883562
Potri.006G237400	AT1G55610	brassinosteroid	Hormone receptor	1.66215	-1.03869	-0.774742	-0.447201	0.598476
Potri.010G101100	AT1G55610	brassinosteroid	Hormone receptor	1.65179	-1.17801	-0.864131	0.0205631	0.369791
Potri.016G137000	AT1G55610	brassinosteroid	Hormone receptor	1.60284	-1.20815	-0.696797	-0.318042	0.620149
Potri.003G157300	AT4G39400	brassinosteroid	Hormone receptor	1.49231	-1.046	-0.752822	-0.576527	0.883047
Potri.008G140500	AT1G55610	brassinosteroid	Hormone receptor	1.66179	-1.10797	-0.731255	-0.391058	0.568491
Potri.004G049100	AT4G39400	brassinosteroid	Hormone receptor	1.09854	-1.46399	-0.619037	-0.133101	1.1176
Potri.010G177900	AT4G39400	brassinosteroid	Hormone receptor	1.53738	-0.661364	-0.654483	-1.04516	0.823629
Potri.004G223900	AT4G39400	brassinosteroid	Hormone receptor	1.74734	-1.12761	-0.474173	-0.54174	0.396185
Potri.018G113000	AT3G13380	brassinosteroid	Hormone receptor	1.84209	-0.964433	-0.666525	-0.429633	0.218504
Potri.019G084800	AT1G55610	brassinosteroid	Hormone receptor	1.34683	-1.08005	0.479429	-1.24238	0.496174
Potri.005G188700	AT1G55610	brassinosteroid	Hormone receptor	1.94686	-0.494427	-0.460402	-0.857431	-0.134602
Potri.014G195100	AT4G39400	brassinosteroid	Hormone receptor	1.79236	-0.549316	-0.587791	-1.0079	0.352647
Potri.010G052800	AT1G55610	brassinosteroid	Hormone receptor	1.84524	-0.903133	-0.649769	-0.542715	0.250373
Potri.008G078900	AT4G39400	brassinosteroid	Hormone receptor	1.70672	-0.908083	-0.28707	-0.980091	0.468529
Potri.001G349900	AT1G55610	brassinosteroid	Hormone receptor	1.61326	-0.723601	-0.29407	-1.195	0.599417
Potri.001G126100	AT3G13380	brassinosteroid	Hormone receptor	1.73371	-1.01367	-0.7338	-0.455801	0.46956
Potri.003G107600	AT3G13380	brassinosteroid	Hormone receptor	1.74137	-0.991394	-0.700121	-0.521597	0.471744
Potri.007G009200	AT4G39400	brassinosteroid	Hormone receptor	1.93285	-0.890127	-0.526062	-0.0829116	-0.433752
Potri.005G241500	AT4G39400	brassinosteroid	Hormone receptor	1.86448	-0.956425	-0.614676	-0.453362	0.159982
Potri.002G111700	AT1G55610	brassinosteroid	Hormone receptor	1.94718	-0.7339	-0.512314	-0.634859	-0.0661071
Potri.018G101500	AT5G18930	Cytokinin	Hormone biosynthesis	-1.19046	0.252281	0.847395	1.22797	-1.13718
Potri.010G133900	AT5G18930	Cytokinin	Hormone biosynthesis	0.999633	-0.627456	1.40297	-1.06527	-0.709876
Potri.006G221000	AT2G41510	cytokinin	Hormone metabolism	-1.43992	0.50412	-0.0744107	-0.533331	1.54354
Potri.001G057400	AT1G27320	cytokinin	Hormone receptor	-0.985672	0.321123	-0.814109	-0.302147	1.7808
Potri.014G164700	AT5G35750	cytokinin	Hormone receptor	1.92392	-0.820996	-0.705685	-0.352889	-0.0443516
Potri.007G056400	AT2G17820	cytokinin	Hormone receptor	1.81011	-0.590244	-0.810696	-0.767694	0.358527
Potri.010G102900	AT2G01830	cytokinin	Hormone receptor	1.66714	-0.926629	-0.979383	-0.313162	0.552033
Potri.006G068100	AT1G02630	cytokinin	Hormone transportion	1.92163	-0.66019	-0.69747	-0.618138	0.0541703
Potri.002G059900	AT4G01370	ethylene	Hormone biosynthesis	1.98993	-0.428054	-0.517715	-0.374078	-0.670078
Potri.012G048600	AT4G01370	ethylene	Hormone biosynthesis	1.98235	-0.353597	-0.495282	-0.397065	-0.736406
Potri.007G020100	AT4G01370	ethylene	Hormone biosynthesis	1.91133	-0.787114	-0.218615	-0.819822	-0.085781
Potri.001G099400	AT5G65800	ethylene	Hormone biosynthesis	0.671725	-0.901117	-0.257119	-1.08947	1.57598
Potri.002G162500	AT4G01370	ethylene	Hormone biosynthesis	1.90316	-0.832649	-0.356639	-0.745954	0.0320782
Potri.010G112200	AT4G01370	ethylene	Hormone biosynthesis	1.80236	-1.1586	-0.572958	-0.23336	0.162562
Potri.010G074300	AT3G23150	ethylene	Hormone receptor	-0.284789	1.28088	1.06975	-1.03558	-1.03027
Potri.002G201500	AT2G40940	ethylene	Hormone receptor	0.0170897	1.17039	1.00443	-1.4267	-0.765209
Potri.007G011600	AT5G57390	Gibberellin	Hormone biosynthesis	-1.22966	1.10341	-0.0397386	1.14485	-0.978857
Potri.007G007400	AT5G57390	Gibberellin	Hormone biosynthesis	1.98134	-0.571529	-0.702585	-0.309326	-0.397903
Potri.012G087100	AT4G08150	Gibberellin	Hormone biosynthesis	1.69458	-0.482302	-0.621716	-1.11225	0.521687
Potri.011G095600	AT1G78440	gibberellin	Hormone biosynthesis	1.98948	-0.464443	-0.404956	-0.692308	-0.427771
Potri.014G073700	AT4G25420	gibberellin	Hormone biosynthesis	1.99875	-0.528168	-0.507049	-0.530479	-0.433052
Potri.011G011100	AT4G08150	Gibberellin	Hormone biosynthesis	1.74711	-0.910847	-0.648594	-0.676789	0.489116
Potri.004G004700	AT4G08150	Gibberellin	Hormone biosynthesis	1.5404	-0.834696	-0.771921	-0.783102	0.849321
Potri.002G113300	AT4G08150	Gibberellin	Hormone biosynthesis	1.5672	-0.967854	-0.639662	-0.753524	0.793845
Potri.006G085900	AT2G37630	Gibberellin	Hormone receptor	-1.49842	0.59465	1.31418	0.337854	-0.748265
Potri.002G213100	AT3G63010	gibberellin	Hormone receptor	-1.49033	1.62179	0.0863449	0.133539	-0.351341
Potri.014G135900	AT3G63010	gibberellin	Hormone receptor	-1.88615	0.885859	-0.116583	0.659377	0.457501
Potri.005G187600	AT2G43710	jasmonic acid	Hormone biosynthesis	-1.09309	1.79008	-0.109127	0.162187	-0.750044
Potri.013G103000	AT2G06050	jasmonic acid	Hormone biosynthesis	-1.49017	1.5901	-0.244828	0.372886	-0.227989
Potri.013G102800	AT2G06050	jasmonic acid	Hormone biosynthesis	-1.65158	1.45917	-0.165498	0.339695	0.0182079
Potri.001G112100	AT3G15730	jasmonic acid	Hormone biosynthesis	-1.55596	1.47602	0.330597	-0.485622	0.234963
Potri.017G046200	AT3G45140	jasmonic acid	Hormone biosynthesis	-0.455592	-0.424556	-0.671311	-0.440416	1.99187
Potri.013G102700	AT2G06050	jasmonic acid	Hormone biosynthesis	-1.30603	0.849948	1.36396	-0.0670494	-0.840833
Potri.T180000	AT3G15730	jasmonic acid	Hormone biosynthesis	-1.25135	1.32038	0.987638	-0.808541	-0.248127
Potri.010G057100	AT3G45140	jasmonic acid	Hormone biosynthesis	-0.856164	1.59718	0.762414	-0.799447	-0.703986
Potri.005G032700	AT3G45140	jasmonic acid	Hormone biosynthesis	1.37753	0.553176	-0.0376863	-1.65475	-0.23827
Potri.014G155800	AT5G42650	jasmonic acid	Hormone biosynthesis	-0.709523	0.525932	-0.479643	-1.04133	1.70457
Potri.001G252900	AT5G05580	jasmonic acid	Hormone biosynthesis	-0.678161	-0.419302	1.21172	1.14485	-1.2591
Potri.004G149000	AT5G42650	jasmonic acid	Hormone biosynthesis	-1.40004	1.59209	-0.29349	0.505602	-0.404165
Potri.005G218500	AT2G44810	jasmonic acid	Hormone biosynthesis	1.98792	-0.513691	-0.515809	-0.650927	-0.307489
Potri.013G022000	AT3G45140	jasmonic acid	Hormone biosynthesis	1.57099	-0.949419	-1.01441	-0.315634	0.70847
Potri.001G153100	AT2G44810	jasmonic acid	Hormone biosynthesis	1.92899	-0.666845	-0.595891	-0.691785	0.0255296
Potri.013G131100	AT4G03560	jasmonic acid	Hormone biosynthesis	1.9262	-0.00140194	-0.766269	-0.453754	-0.704772
Potri.005G032800	AT3G45140	jasmonic acid	Hormone biosynthesis	1.83307	-0.906963	-0.420144	-0.759315	0.253351
Potri.010G187800	AT5G05580	jasmonic acid	Hormone biosynthesis	1.96065	-0.684675	-0.170671	-0.706134	-0.399165
Potri.003G032800	AT3G15730	jasmonic acid	Hormone biosynthesis	0.435549	-0.723254	-0.139486	1.65867	-1.23148
Potri.014G038700	AT5G42650	jasmonic acid	Hormone biosynthesis	1.95781	-0.629817	-0.565875	-0.663636	-0.0984771
Potri.003G081500	AT2G44810	jasmonic acid	Hormone biosynthesis	1.85698	-0.750298	-0.505602	-0.826085	0.225006
Potri.002G130700	AT5G42650	jasmonic acid	Hormone biosynthesis	1.85955	-0.763881	-0.463046	-0.837863	0.205236
Potri.001G167700	AT3G45140	jasmonic acid	Hormone biosynthesis	1.94739	-0.526093	-0.482334	-0.828252	-0.110709
Potri.009G095300	AT2G43840	salicylic acid	Hormone metabolism	-1.04276	1.77478	0.368912	-0.448817	-0.652118
Potri.017G032500	AT2G43820	salicylic acid	Hormone metabolism	-1.06906	1.83948	0.171619	-0.460233	-0.481807
Potri.001G389200	AT2G43820	salicylic acid	Hormone metabolism	-1.38589	1.33363	0.924476	-0.254868	-0.617352
Potri.002G236400	AT2G43820	salicylic acid	Hormone metabolism	-1.40034	1.33782	0.896207	-0.194828	-0.638853
Potri.006G055600	AT2G43820	salicylic acid	Hormone metabolism	-1.49359	1.4063	0.712766	-0.103118	-0.522358
Potri.007G140700	AT2G43820	salicylic acid	Hormone metabolism	-1.33622	0.409188	-0.612298	-0.0927153	1.63205
Potri.007G140500	AT2G43820	salicylic acid	Hormone metabolism	-1.54561	-0.0470303	-0.398245	0.511465	1.47942
