# Supplementary material for: Comprehensive analysis of dynamic gene expression and investigation of the roles of hydrogen peroxide during adventitious rooting in poplar
Source: BMC Plant Biol. 2019 Mar 12;19:99. doi: 10.1186/s12870-019-1700-7 (PMC6416884; doi:10.1186/s12870-019-1700-7)
Supplement: Supplementary file 9 — Table S5. Functional enrichment of genes in the 12 clusters. (XLSX 15 kb) [file 12870_2019_1700_MOESM9_ESM.xlsx]

## Sheet: TableS5
Table S5. Functional enrichment of genes in the 12 clusters
Cluster	Gene Set Name(NO. Genes)	Category	NO. Genes in Overlap (k)	p value	FDR	Description
1	PHOTOSYSTEM I(29)	GO_CC	9	1.28e-09	8.01e-08	GO:0009522 photosystem I, GOslim:cellular_component
1	PHOTOSYSTEM II(56)	GO_CC	11	1.22e-09	8.01e-08	GO:0009523 photosystem II, GOslim:cellular_component
1	PHOTOSYNTHESIS(56)	GO_BP	9	1.84e-07	8.18e-05	GO:0015979 photosynthesis, GOslim:biological_process
1	PROTON-TRANSPORTING ATP SYNTHASE COMPLEX, COUPLING FACTOR F(O)(8)	GO_CC	4	1.35e-05	0.000561	GO:0045263 proton-transporting ATP synthase complex, coupling factor F(o), GOslim:cellular_component
1	THYLAKOID MEMBRANE(9)	GO_CC	4	1.93e-05	0.000602	GO:0042651 thylakoid membrane, GOslim:cellular_component
1	PHOTOSYSTEM II REACTION CENTER(13)	GO_CC	4	6.15e-05	0.00154	GO:0009539 photosystem II reaction center, GOslim:cellular_component
1	PHOTOSYSTEM II OXYGEN EVOLVING COMPLEX(30)	GO_CC	5	9.06e-05	0.00189	GO:0009654 photosystem II oxygen evolving complex, GOslim:cellular_component
1	THYLAKOID(16)	GO_CC	4	0.000121	0.00216	GO:0009579 thylakoid, GOslim:cellular_component
1	CHLOROPLAST(37)	GO_CC	5	0.00022	0.00344	GO:0009507 chloroplast, GOslim:cellular_component
1	EXTRINSIC COMPONENT OF MEMBRANE(25)	GO_CC	4	0.000542	0.00752	GO:0019898 extrinsic component of membrane, GOslim:cellular_component
1	RESPIRATORY ELECTRON TRANSPORT CHAIN(11)	GO_BP	4	3.6e-05	0.00802	GO:0022904 respiratory electron transport chain, GOslim:biological_process
1	ATP SYNTHESIS COUPLED PROTON TRANSPORT(33)	GO_BP	5	0.000136	0.0165	GO:0015986 ATP synthesis coupled proton transport, GOslim:biological_process
1	CARBON FIXATION(17)	GO_BP	4	0.000148	0.0165	GO:0015977 carbon fixation, GOslim:biological_process
1	PROTON-TRANSPORTING TWO-SECTOR ATPASE COMPLEX, PROTON-TRANSPORTING DOMAIN(18)	GO_CC	3	0.00252	0.0315	GO:0033177 proton-transporting two-sector ATPase complex, proton-transporting domain, GOslim:cellular_component
1	GLYCINE CATABOLIC PROCESS(9)	GO_BP	3	0.000456	0.0338	GO:0006546 glycine catabolic process, GOslim:biological_process
1	ATP HYDROLYSIS COUPLED PROTON TRANSPORT(43)	GO_BP	5	0.000415	0.0338	GO:0015991 ATP hydrolysis coupled proton transport, GOslim:biological_process
1	GLYCINE CLEAVAGE COMPLEX(5)	GO_CC	2	0.00347	0.0394	GO:0005960 glycine cleavage complex, GOslim:cellular_component
1	GLYCEROL ETHER METABOLIC PROCESS(49)	GO_BP	5	0.000719	0.0458	GO:0006662 glycerol ether metabolic process, GOslim:biological_process
1	CELLULAR AMINO ACID METABOLIC PROCESS(53)	GO_BP	5	0.000998	0.0471	GO:0006520 cellular amino acid metabolic process, GOslim:biological_process
1	CHLORIDE TRANSPORT(12)	GO_BP	3	0.000916	0.0471	GO:0006821 chloride transport, GOslim:biological_process
1	LIPID BIOSYNTHETIC PROCESS(54)	GO_BP	5	0.00108	0.0471	GO:0008610 lipid biosynthetic process, GOslim:biological_process
1	GLYCOLYTIC PROCESS(55)	GO_BP	5	0.00116	0.0471	GO:0006096 glycolytic process, GOslim:biological_process
2	NUCLEOSOME(56)	GO_CC	13	2.28e-10	4.26e-08	GO:0000786 nucleosome, GOslim:cellular_component
2	NUCLEOSOME ASSEMBLY(55)	GO_BP	11	2.15e-08	1.48e-05	GO:0006334 nucleosome assembly, GOslim:biological_process
2	MICROTUBULE(33)	GO_CC	8	5.2e-07	4.86e-05	GO:0005874 microtubule, GOslim:cellular_component
2	PROTEIN COMPLEX(36)	GO_CC	8	9.2e-07	5.74e-05	GO:0043234 protein complex, GOslim:cellular_component
2	GTP CATABOLIC PROCESS(34)	GO_BP	8	6.32e-07	0.000211	GO:0006184 GTP catabolic process, GOslim:biological_process
2	PROTEIN POLYMERIZATION(36)	GO_BP	8	9.2e-07	0.000211	GO:0051258 protein polymerization, GOslim:biological_process
2	MITOCHONDRIAL OUTER MEMBRANE(23)	GO_CC	6	9.98e-06	0.000467	GO:0005741 mitochondrial outer membrane, GOslim:cellular_component
2	TRANSLATIONAL ELONGATION(29)	GO_BP	7	2.78e-06	0.000479	GO:0006414 translational elongation, GOslim:biological_process
2	MICROTUBULE-BASED PROCESS(45)	GO_BP	8	4e-06	0.000551	GO:0007017 microtubule-based process, GOslim:biological_process
2	ATP SYNTHESIS COUPLED PROTON TRANSPORT(33)	GO_BP	7	5.84e-06	0.000671	GO:0015986 ATP synthesis coupled proton transport, GOslim:biological_process
2	MITOCHONDRIAL INTERMEMBRANE SPACE PROTEIN TRANSPORTER COMPLEX(7)	GO_CC	4	2.88e-05	0.00108	GO:0042719 mitochondrial intermembrane space protein transporter complex, GOslim:cellular_component
2	TRANSLATION(56)	GO_BP	8	1.68e-05	0.00166	GO:0006412 translation, GOslim:biological_process
2	PROTEIN TARGETING TO MITOCHONDRION(7)	GO_BP	4	2.88e-05	0.00221	GO:0006626 protein targeting to mitochondrion, GOslim:biological_process
2	PROTEIN IMPORT INTO MITOCHONDRIAL INNER MEMBRANE(7)	GO_BP	4	2.88e-05	0.00221	GO:0045039 protein import into mitochondrial inner membrane, GOslim:biological_process
2	REGULATION OF ANION TRANSPORT(18)	GO_BP	5	4.38e-05	0.00302	GO:0044070 regulation of anion transport, GOslim:biological_process
2	RIBOSOME(56)	GO_CC	7	0.000122	0.00381	GO:0005840 ribosome, GOslim:cellular_component
2	6-PHOSPHOFRUCTOKINASE COMPLEX(12)	GO_CC	4	0.000148	0.00396	GO:0005945 6-phosphofructokinase complex, GOslim:cellular_component
2	MITOCHONDRIAL PROTON-TRANSPORTING ATP SYNTHASE COMPLEX, COUPLING FACTOR F(O)(5)	GO_CC	3	0.000287	0.00672	GO:0000276 mitochondrial proton-transporting ATP synthase complex, coupling factor F(o), GOslim:cellular_component
2	LARGE RIBOSOMAL SUBUNIT(33)	GO_CC	5	0.000525	0.0102	GO:0015934 large ribosomal subunit, GOslim:cellular_component
2	PROTON-TRANSPORTING ATP SYNTHASE COMPLEX, CATALYTIC CORE F(1)(18)	GO_CC	4	0.000548	0.0102	GO:0045261 proton-transporting ATP synthase complex, catalytic core F(1), GOslim:cellular_component
2	ANION TRANSPORT(28)	GO_BP	5	0.000267	0.016	GO:0006820 anion transport, GOslim:biological_process
2	HISTIDINE BIOSYNTHETIC PROCESS(15)	GO_BP	4	0.000303	0.016	GO:0000105 histidine biosynthetic process, GOslim:biological_process
2	METHIONINE BIOSYNTHETIC PROCESS(5)	GO_BP	3	0.000287	0.016	GO:0009086 methionine biosynthetic process, GOslim:biological_process
2	NUCLEOSIDE DIPHOSPHATE PHOSPHORYLATION(6)	GO_BP	3	0.000425	0.0172	GO:0006165 nucleoside diphosphate phosphorylation, GOslim:biological_process
2	GTP BIOSYNTHETIC PROCESS(6)	GO_BP	3	0.000425	0.0172	GO:0006183 GTP biosynthetic process, GOslim:biological_process
2	UTP BIOSYNTHETIC PROCESS(6)	GO_BP	3	0.000425	0.0172	GO:0006228 UTP biosynthetic process, GOslim:biological_process
2	CTP BIOSYNTHETIC PROCESS(6)	GO_BP	3	0.000425	0.0172	GO:0006241 CTP biosynthetic process, GOslim:biological_process
2	SMALL RIBOSOMAL SUBUNIT(10)	GO_CC	3	0.00137	0.0234	GO:0015935 small ribosomal subunit, GOslim:cellular_component
2	STEROID BIOSYNTHETIC PROCESS(54)	GO_BP	6	0.000662	0.024	GO:0006694 steroid biosynthetic process, GOslim:biological_process
2	FATTY ACID BIOSYNTHETIC PROCESS(54)	GO_BP	6	0.000662	0.024	GO:0006633 fatty acid biosynthetic process, GOslim:biological_process
2	GLYCOLYTIC PROCESS(55)	GO_BP	6	0.000723	0.0249	GO:0006096 glycolytic process, GOslim:biological_process
2	MITOCHONDRIAL INNER MEMBRANE(26)	GO_CC	4	0.00183	0.0286	GO:0005743 mitochondrial inner membrane, GOslim:cellular_component
2	CELLULAR AMINO ACID BIOSYNTHETIC PROCESS(41)	GO_BP	5	0.00128	0.0419	GO:0008652 cellular amino acid biosynthetic process, GOslim:biological_process
2	KEGG_TUBULIN_BETA(27)	KEGG	6	2.19e-05	0.0288	tubulin beta
4	TRANSLATION(56)	GO_BP	8	7.06e-07	0.000222	GO:0006412 translation, GOslim:biological_process
4	RIBOSOME(56)	GO_CC	6	7.82e-05	0.00709	GO:0005840 ribosome, GOslim:cellular_component
4	OXIDATION-REDUCTION PROCESS(54)	GO_BP	6	6.5e-05	0.0102	GO:0055114 oxidation-reduction process, GOslim:biological_process
4	GLUTAMINE BIOSYNTHETIC PROCESS(8)	GO_BP	3	0.00023	0.0242	GO:0006542 glutamine biosynthetic process, GOslim:biological_process
4	INTRACELLULAR(56)	GO_CC	5	0.000678	0.0307	GO:0005622 intracellular, GOslim:cellular_component
5	PHOTOSYNTHESIS, LIGHT HARVESTING(26)	GO_BP	6	1.18e-06	0.000454	GO:0009765 photosynthesis, light harvesting, GOslim:biological_process
5	PHOTOSYSTEM II OXYGEN EVOLVING COMPLEX(30)	GO_CC	4	0.000505	0.0236	GO:0009654 photosystem II oxygen evolving complex, GOslim:cellular_component
5	PHOTOSYSTEM II(56)	GO_CC	5	0.00055	0.0236	GO:0009523 photosystem II, GOslim:cellular_component
6	CELLULAR IRON ION HOMEOSTASIS(5)	GO_BP	4	1.66e-06	0.000344	GO:0006879 cellular iron ion homeostasis, GOslim:biological_process
6	IRON ION TRANSPORT(5)	GO_BP	4	1.66e-06	0.000344	GO:0006826 iron ion transport, GOslim:biological_process
6	NODULATION(7)	GO_BP	3	0.000144	0.02	GO:0009877 nodulation, GOslim:biological_process
6	OLIGOSACCHARIDE BIOSYNTHETIC PROCESS(8)	GO_BP	3	0.000197	0.0204	GO:0009312 oligosaccharide biosynthetic process, GOslim:biological_process
6	RRNA MODIFICATION(9)	GO_BP	3	0.000261	0.0216	GO:0000154 rRNA modification, GOslim:biological_process
6	KEGG_PEROXIDASE(85)	KEGG	7	6.75e-05	0.0107	peroxidase
6	KEGG_AQUAPORIN_PIP(16)	KEGG	4	5.8e-05	0.0107	aquaporin PIP
6	KEGG_ACONITATE_HYDRATASE_1_/_HOMOACONITASE(5)	KEGG	3	6.85e-05	0.0107	aconitate hydratase 1 / homoaconitase
7	CHITIN CATABOLIC PROCESS(21)	GO_BP	8	8.03e-08	4.87e-05	GO:0006032 chitin catabolic process, GOslim:biological_process
7	CELL WALL MACROMOLECULE CATABOLIC PROCESS(52)	GO_BP	8	2.75e-05	0.00835	GO:0016998 cell wall macromolecule catabolic process, GOslim:biological_process
7	KEGG_CHALCONE_SYNTHASE(9)	KEGG	5	5.78e-06	0.00604	chalcone synthase
8	MICROTUBULE(33)	GO_CC	8	0.000101	0.00855	GO:0005874 microtubule, GOslim:cellular_component
8	PROTEIN COMPLEX(36)	GO_CC	8	0.000171	0.00855	GO:0043234 protein complex, GOslim:cellular_component
8	PROTEINACEOUS EXTRACELLULAR MATRIX(22)	GO_CC	6	0.000444	0.0148	GO:0005578 proteinaceous extracellular matrix, GOslim:cellular_component
8	APOPLAST(40)	GO_CC	7	0.0015	0.0375	GO:0048046 apoplast, GOslim:cellular_component
8	CELLULOSE BIOSYNTHETIC PROCESS(54)	GO_BP	10	0.000103	0.0388	GO:0030244 cellulose biosynthetic process, GOslim:biological_process
8	PROTEIN POLYMERIZATION(36)	GO_BP	8	0.000171	0.0388	GO:0051258 protein polymerization, GOslim:biological_process
8	GTP CATABOLIC PROCESS(34)	GO_BP	8	0.000121	0.0388	GO:0006184 GTP catabolic process, GOslim:biological_process
10	RESPONSE TO HORMONE(41)	GO_BP	9	9.62e-07	0.000342	GO:0009725 response to hormone, GOslim:biological_process
10	TREHALOSE BIOSYNTHETIC PROCESS(24)	GO_BP	5	0.000331	0.0392	GO:0005992 trehalose biosynthetic process, GOslim:biological_process
10	REGULATION OF TRANSCRIPTION, DNA-TEMPLATED(53)	GO_BP	7	0.000275	0.0392	GO:0006355 regulation of transcription, DNA-templated, GOslim:biological_process
11	RESPONSE TO WOUNDING(22)	GO_BP	6	3.41e-06	0.00154	GO:0009611 response to wounding, GOslim:biological_process
11	RESPONSE TO BIOTIC STIMULUS(48)	GO_BP	6	0.000167	0.0375	GO:0009607 response to biotic stimulus, GOslim:biological_process
11	DEFENSE RESPONSE(52)	GO_BP	6	0.000249	0.0375	GO:0006952 defense response, GOslim:biological_process
12	APOPLAST(40)	GO_CC	4	0.000113	0.00129	GO:0048046 apoplast, GOslim:cellular_component
12	CELLULAR GLUCAN METABOLIC PROCESS(40)	GO_BP	4	0.000113	0.017	GO:0006073 cellular glucan metabolic process, GOslim:biological_process
12	INOSITOL CATABOLIC PROCESS(3)	GO_BP	2	0.000315	0.0236	GO:0019310 inositol catabolic process, GOslim:biological_process
12	KEGG_LARGE_SUBUNIT_RIBOSOMAL_PROTEIN_L39E(8)	KEGG	3	2.85e-05	0.00442	large subunit ribosomal protein L39e
