# Supplementary material for: Comprehensive analysis of dynamic gene expression and investigation of the roles of hydrogen peroxide during adventitious rooting in poplar
Source: BMC Plant Biol. 2019 Mar 12;19:99. doi: 10.1186/s12870-019-1700-7 (PMC6416884; doi:10.1186/s12870-019-1700-7)
Supplement: Supplementary file 11 — Table S1. Primers used for RT-qPCR assay. (XLSX 9 kb) [file 12870_2019_1700_MOESM11_ESM.xlsx]

## Sheet: TableS1
Table S1. Primers used for qRT-PCR assay
Gene ID	Forward primer	Reverse Primer
Potri.012G108500	GCTGAGATCCGAGATCCCAA	TGCAAACCTTGGCCTCTAGT
Potri.002G065600	CCACAACTACACCCTCCACT	CGTATCTCTGCTGCCCATTT
Potri.014G103000	CACGACAGGTTGCGATATGG	CCTTCCTCTACCGGCTTCTT
Potri.004G042600	ATGGCAGCCAATTTACTGCA	TCCATCTGCACCACCTTCTT
Potri.004G033100	GCAACGGCTACTATGGGTCT	TGGAGTTCAATGGCGTAGGA
Potri.001G404100	GTTGCCGGAGATTGATGACC	GCAAGAGTCGCCCAATCAAA
Potri.005G096600	GACCAACTAAGAAACCAAAG	TCCTCTGATGAACTGTGAAC
Potri.005G195600	CTCAAGGAAGTTTGCCCCAC	AGCTAGTGACAATGCCCCTT
Potri.008G038900	TTCACTCCTCGTCCAGCAAT	TGGGTCAACATGGTTCGGTA
Potri.005G026200	TCGGAGGAGAGGCATAACAA	ACTCCTCTGCACGTTCTTGA
Potri.005G198700 (UBQL)	TGAGGCTTAGGGGAGGAACT	TGTAGTCGCGAGCTGTCTTG
Potri.019G010400 (actin)	TCATCGGAATGGAAGCTGCTGGTA	TAGTGGAACCACCACTGAGCACAA
